# Supplementary material for: Formate Promotes Shigella Intercellular Spread and Virulence Gene Expression
Source: mBio. 2018 Sep 25;9(5):e01777-18. doi: 10.1128/mBio.01777-18 (PMC6156198; doi:10.1128/mBio.01777-18)
Supplement: TABLE S2 [file mbo005184078st2.xlsx]

## Sheet: (A) Sig reg genes
Feature ID	Chromosome	Chromosome region start	Chromosome region end	Experiment - Range (original values)	Experiment - IQR (original values)	Experiment - Difference (original values)	Experiment - Fold Change (original values)	Experiment - Range (normalized values)	Experiment - IQR (normalized values)	Experiment - Difference (normalized values)	Experiment - Fold Change (normalized values)	Baggerley's test: Shigella + formate vs Shigella normalized values - Weighted proportions difference	Baggerley's test: Shigella + formate vs Shigella normalized values - Weighted proportions fold change	Baggerley's test: Shigella + formate vs Shigella normalized values - Test statistic	Baggerley's test: Shigella + formate vs Shigella normalized values - P-value	Baggerley's test: Shigella + formate vs Shigella normalized values - FDR p-value correction	Shigella (GE) - Expression values	Shigella (GE) - Normalized expression values	Shigella (GE) - Unique gene reads	Shigella (GE) - Total gene reads	Shigella (GE) - RPKM	Shigella - Normalized means	Shigella - Means	Shigella + formate (GE) - Expression values	Shigella + formate (GE) - Normalized expression values	Shigella + formate (GE) - Unique gene reads	Shigella + formate (GE) - Total gene reads	Shigella + formate (GE) - RPKM	Shigella + formate - Normalized means	Shigella + formate - Means
ipaJ	Sf pCP301	104065	104845	162.46	162.46	162.46	2.24367	169.066	169.066	169.066	2.31958	0.000125328	2.31958	8.19868	2.22045e-16	1.63068e-14	130.63	128.12	374	374	130.63	128.12	130.63	293.09	297.186	568	568	293.09	297.186	293.09
icsA/virG	Sf pCP301	149643	152952	111.417	111.417	111.417	2.03858	116.462	116.462	116.462	2.09894	8.63328e-05	2.09894	6.4269	1.30256e-10	6.1897e-09	107.278	105.977	1303	1303	107.278	105.977	107.278	218.696	222.438	1798	1798	218.696	222.438	218.696
ipgD	Sf pCP301	116361	117978	514.121	514.121	514.121	2.22402	456.06	456.06	456.06	2.08028	0.000338076	2.08028	12.6503	0	0	420.027	422.168	2493	2493	420.027	422.168	420.027	934.148	878.229	3753	3753	934.148	878.229	934.148
ccdB	Sf pCP301	180738	181065	51.1032	51.1032	-51.1032	-2.12214	50.0162	50.0162	-50.0162	-2.0957	-3.70769e-05	-2.0957	-4.2076	2.58103e-05	0.000571244	96.644	95.6638	116	116	96.644	95.6638	96.644	45.5408	45.6476	37	37	45.5408	45.6476	45.5408
yjhA	Shigella flexneri 2457T	4376978	4377527	99.7404	99.7404	99.7404	3.1612	103.741	103.741	103.741	3.2516	7.69027e-05	3.2516	7.41249	1.23901e-13	7.41417e-12	46.1504	46.0742	93	93	46.1504	46.0742	46.1504	145.891	149.815	199	199	145.891	149.815	145.891
yccJ	Shigella flexneri 2457T	1059396	1059624	36.6918	36.6918	36.6918	2.46224	37.0033	37.0033	37.0033	2.4892	2.74304e-05	2.4892	3.97413	7.06388e-05	0.00142661	25.0928	24.8477	21	21	25.0928	24.8477	25.0928	61.7846	61.8509	35	35	61.7846	61.8509	61.7846
yhaH	Shigella flexneri 2457T	3235287	3235656	66.4706	66.4706	66.4706	2.26804	68.2118	68.2118	68.2118	2.28599	5.05652e-05	2.28599	5.16692	2.38003e-07	7.25535e-06	52.4199	53.0421	71	71	52.4199	53.0421	52.4199	118.89	121.254	109	109	118.89	121.254	118.89
rfbE	Shigella flexneri 2457T	2096812	2098069	48.494	48.494	48.494	2.21602	50.1296	50.1296	50.1296	2.27029	3.7161e-05	2.27029	4.41283	1.02031e-05	0.000247271	39.8793	39.463	184	184	39.8793	39.463	39.8793	88.3732	89.5926	276	276	88.3732	89.5926	88.3732
melR	Shigella flexneri 2457T	3504333	3505242	39.293	39.293	39.293	2.06588	41.0233	41.0233	41.0233	2.12824	3.04105e-05	2.12824	3.84659	0.000119776	0.00228564	36.8643	36.3605	123	123	36.8643	36.3605	36.8643	76.1573	77.3839	172	172	76.1573	77.3839	76.1573
ybeK	Shigella flexneri 2457T	662339	663275	82.3462	82.3462	82.3462	2.02135	86.9148	86.9148	86.9148	2.09563	6.44298e-05	2.09563	5.5466	2.91309e-08	9.94348e-07	80.6248	79.3285	277	277	80.6248	79.3285	80.6248	162.971	166.243	379	379	162.971	166.243	162.971
yjhT	Shigella flexneri 2457T	4377438	4378653	43.856	43.856	43.856	2.02941	44.8916	44.8916	44.8916	2.0504	3.32781e-05	2.0504	3.93182	8.43093e-05	0.00169563	42.6032	42.7378	190	190	42.6032	42.7378	42.6032	86.4592	87.6294	261	261	86.4592	87.6294	86.4592
yhiO	Shigella flexneri 2457T	4158445	4158781	27.1468	27.1468	27.1468	2.01456	26.7946	26.7946	26.7946	2.01236	1.98627e-05	2.01236	3.00085	0.00269228	0.0357521	26.7571	26.4674	33	33	26.7571	26.4674	26.7571	53.9039	53.262	45	45	53.9039	53.262	53.9039
proV	Shigella flexneri 2457T	2773345	2774548	27.6942	27.6942	-27.6942	-2.0478	28.0845	28.0845	-28.0845	-2.05322	-2.0819e-05	-2.05322	-3.11259	0.00185458	0.0260555	54.1249	54.75	239	239	54.1249	54.75	54.1249	26.4307	26.6654	79	79	26.4307	26.6654	26.4307
rnd	Shigella flexneri 2457T	1499239	1500355	58.0978	58.0978	-58.0978	-2.2204	56.5668	56.5668	-56.5668	-2.18628	-4.19328e-05	-2.18628	-4.5893	4.44752e-06	0.000117798	105.703	104.251	433	433	105.703	104.251	105.703	47.6055	47.6841	132	132	47.6055	47.6841	47.6055
S2640	Shigella flexneri 2457T	2497381	2497717	32.4132	32.4132	-32.4132	-2.28853	32.0361	32.0361	-32.0361	-2.26558	-2.37483e-05	-2.26558	-3.52364	0.000425665	0.00734234	57.5683	57.3495	71	71	57.5683	57.3495	57.5683	25.1552	25.3134	21	21	25.1552	25.3134	25.1552
yebJ	Shigella flexneri 2457T	1471491	1471611	102.108	102.108	-102.108	-2.44969	100.097	100.097	-100.097	-2.43249	-7.42019e-05	-2.43249	-6.46361	1.02253e-10	4.90712e-09	172.543	169.974	76	76	172.543	169.974	172.543	70.4344	69.8762	21	21	70.4344	69.8762	70.4344
ybaN	Shigella flexneri 2457T	427213	427591	53.4472	53.4472	-53.4472	-2.7309	50.9926	50.9926	-50.9926	-2.61336	-3.78007e-05	-2.61336	-4.77172	1.82672e-06	5.05949e-05	84.3254	82.5991	117	117	84.3254	82.5991	84.3254	30.8783	31.6064	29	29	30.8783	31.6064	30.8783

## Sheet: (B) Shigella formate complete
Feature ID	Shigella (GE) - Chromosome	Chromosome region start	Chromosome region end	Experiment - Range (original values)	Experiment - IQR (original values)	Experiment - Difference (original values)	Experiment - Fold Change (original values)	Experiment - Range (normalized values)	Experiment - IQR (normalized values)	Experiment - Difference (normalized values)	Experiment - Fold Change (normalized values)	Baggerley's test: Shigella + formate vs Shigella normalized values - Weighted proportions difference	Baggerley's test: Shigella + formate vs Shigella normalized values - Weighted proportions fold change	Baggerley's test: Shigella + formate vs Shigella normalized values - Test statistic	Baggerley's test: Shigella + formate vs Shigella normalized values - P-value	Baggerley's test: Shigella + formate vs Shigella normalized values - FDR p-value correction	Shigella (GE) - Expression values	Shigella (GE) - Normalized expression values	Shigella (GE) - Unique gene reads	Shigella (GE) - Total gene reads	Shigella (GE) - RPKM	Shigella - Normalized means	Shigella - Means	Shigella + formate (GE) - Expression values	Shigella + formate (GE) - Normalized expression values	Shigella + formate (GE) - Unique gene reads	Shigella + formate (GE) - Total gene reads	Shigella + formate (GE) - RPKM	Shigella + formate - Normalized means	Shigella + formate - Means
acp	Sf pCP301	106937	107174	109.61	109.61	109.61	1.15919	25.8041	25.8041	25.8041	1.03521	1.91285e-05	1.03521	0.668302	0.503941	1	688.562	732.933	599	599	688.562	732.933	688.562	798.172	758.737	470	470	798.172	758.737	798.172
ccdA	Sf pCP301	180539	180758	17.1604	17.1604	-17.1604	-1.71826	16.7575	16.7575	-16.7575	-1.69492	-1.24223e-05	-1.69492	-2.07877	0.0376388	0.271886	41.052	40.8717	33	33	41.052	40.8717	41.052	23.8917	24.1142	13	13	23.8917	24.1142	23.8917
ccdB	Sf pCP301	180738	181065	51.1032	51.1032	-51.1032	-2.12214	50.0162	50.0162	-50.0162	-2.0957	-3.70769e-05	-2.0957	-4.2076	2.58103e-05	0.000571244	96.644	95.6638	116	116	96.644	95.6638	96.644	45.5408	45.6476	37	37	45.5408	45.6476	45.5408
finO	Sf pCP301	204897	205458	9.89169	9.89169	9.89169	1.23685	9.4221	9.4221	9.4221	1.22517	6.98458e-06	1.22517	0.97646	0.328837	0.939714	41.7638	41.8445	86	86	41.7638	41.8445	41.7638	51.6555	51.2666	72	72	51.6555	51.2666	51.6555
icsA/virG	Sf pCP301	149643	152952	111.417	111.417	111.417	2.03858	116.462	116.462	116.462	2.09894	8.63328e-05	2.09894	6.4269	1.30256e-10	6.1897e-09	107.278	105.977	1303	1303	107.278	105.977	107.278	218.696	222.438	1798	1798	218.696	222.438	218.696
icsB	Sf pCP301	114563	116048	438.144	438.144	438.144	1.6141	348.243	348.243	348.243	1.46211	0.000258152	1.46211	8.08749	6.66134e-16	4.74816e-14	713.471	753.601	3889	3889	713.471	753.601	713.471	1151.61	1101.84	4249	4249	1151.61	1101.84	1151.61
icsP/sopA	Sf pCP301	220299	221247	196.053	196.053	196.053	1.41296	180.921	180.921	180.921	1.3797	0.000134116	1.3797	5.37401	7.70099e-08	2.43965e-06	474.751	476.478	1652	1652	474.751	476.478	474.751	670.804	657.399	1580	1580	670.804	657.399	670.804
insA	Sf pCP301	38752	38980	6.11176	6.11176	6.11176	1.25574	7.14952	7.14952	7.14952	1.30247	5.29992e-06	1.30247	0.96914	0.332476	0.939714	23.8979	23.6372	20	20	23.8979	23.6372	23.8979	30.0097	30.7867	17	17	30.0097	30.7867	30.0097
insB_1	Sf pCP301	39006	39402	0	0	0	1	0	0	0	1	0	1	0	1	1	0	0	0	0	0	0	0	0	0	0	0	0	0	0
insB_2	Sf pCP301	49782	50241	0.593543	0.593543	-0.593543	#DIV/0!	0.44103	0.44103	-0.44103	#DIV/0!	-3.26935e-07	#DIV/0!	-0.664101	0.506626	1	0.593543	0.44103	1	1	0.593543	0.44103	0.593543	0	0	0	0	0	0	0
insB_3	Sf pCP301	178297	178801	0	0	0	1	0	0	0	1	0	1	0	1	1	0	0	0	0	0	0	0	0	0	0	0	0	0	0
ipaA	Sf pCP301	107177	109079	142.01	142.01	142.01	1.13713	67.1564	67.1564	67.1564	1.06243	4.97829e-05	1.06243	1.42631	0.153779	0.677607	1035.6	1075.79	7230	7230	1035.6	1075.79	1035.6	1177.61	1142.94	5565	5565	1177.61	1142.94	1177.61
ipaB	Sf pCP301	111247	112990	1040.07	1040.07	1040.07	1.29089	1491.47	1491.47	1491.47	1.4387	0.00110563	1.4387	16.4059	0	0	3575.43	3399.79	22875	22875	3575.43	3399.79	3575.43	4615.5	4891.27	19988	19988	4615.5	4891.27	4615.5
ipaC	Sf pCP301	110136	111228	1680.09	1680.09	1680.09	1.37282	2186.65	2186.65	2186.65	1.50636	0.00162096	1.50636	21.0623	0	0	4506.42	4318.39	18063	18063	4506.42	4318.39	4506.42	6186.51	6505.04	16785	16785	6186.51	6505.04	6186.51
ipaD	Sf pCP301	109087	110086	221.682	221.682	221.682	1.15849	89.5961	89.5961	89.5961	1.06097	6.64174e-05	1.06097	1.62903	0.103308	0.537844	1398.72	1469.39	5129	5129	1398.72	1469.39	1398.72	1620.41	1558.99	4022	4022	1620.41	1558.99	1620.41
ipaH1.4	Sf pCP301	213151	214879	2.31924	2.31924	2.31924	1.14422	2.76755	2.76755	2.76755	1.17414	2.05158e-06	1.17414	0.470827	0.637765	1	16.0813	15.8923	102	102	16.0813	15.8923	16.0813	18.4005	18.6599	79	79	18.4005	18.6599	18.4005
ipaH2.5	Sf pCP301	41196	42888	0.97729	0.97729	0.97729	1.27589	1.29852	1.29852	1.29852	1.38332	9.62593e-07	1.38332	0.457	0.647671	1	3.54231	3.38755	22	22	3.54231	3.38755	3.54231	4.5196	4.68608	19	19	4.5196	4.68608	4.5196
ipaH4.5	Sf pCP301	64338	66063	4.41579	4.41579	4.41579	1.05285	6.9904	6.9904	6.9904	1.08523	5.18196e-06	1.08523	0.534533	0.592973	1	83.5471	82.0218	529	529	83.5471	82.0218	83.5471	87.9628	89.0122	377	377	87.9628	89.0122	87.9628
ipaH7.8	Sf pCP301	62213	63911	15.3176	15.3176	15.3176	1.47735	16.1285	16.1285	16.1285	1.51525	1.1956e-05	1.51525	1.8177	0.0691094	0.413038	32.0891	31.302	200	200	32.0891	31.302	32.0891	47.4067	47.4305	200	200	47.4067	47.4305	47.4067
ipaH9.8	Sf pCP301	181457	183095	6.71426	6.71426	6.71426	1.61165	7.0111	7.0111	7.0111	1.64362	5.19731e-06	1.64362	1.3065	0.191381	0.748687	10.9773	10.8932	66	66	10.9773	10.8932	10.9773	17.6915	17.9043	72	72	17.6915	17.9043	17.6915
ipaJ	Sf pCP301	104065	104845	162.46	162.46	162.46	2.24367	169.066	169.066	169.066	2.31958	0.000125328	2.31958	8.19868	2.22045e-16	1.63068e-14	130.63	128.12	374	374	130.63	128.12	130.63	293.09	297.186	568	568	293.09	297.186	293.09
ipgA	Sf pCP301	114161	114551	325.084	325.084	325.084	1.47584	242.525	242.525	242.525	1.33821	0.000179783	1.33821	5.9247	3.12903e-09	1.26387e-07	683.186	717.089	978	978	683.186	717.089	683.186	1008.27	959.614	977	977	1008.27	959.614	1008.27
ipgB1	Sf pCP301	113519	114146	600.32	600.32	600.32	1.44411	478.914	478.914	478.914	1.33815	0.000355018	1.33815	8.32757	0	0	1351.75	1416.29	3111	3111	1351.75	1416.29	1351.75	1952.07	1895.2	3041	3041	1952.07	1895.2	1952.07
ipgB2	Sf pCP301	20682	21249	10.4843	10.4843	-10.4843	-1.00302	333.899	333.899	333.899	1.10109	0.000247518	1.10109	4.01336	5.98628e-05	0.00122428	3483.05	3302.86	7249	7249	3483.05	3302.86	3483.05	3472.57	3636.75	4892	4892	3472.57	3636.75	3472.57
ipgC	Sf pCP301	112995	113463	624.4	624.4	624.4	1.26991	673.333	673.333	673.333	1.28651	0.00049914	1.28651	9.19477	0	0	2313.38	2350.08	3974	3974	2313.38	2350.08	2313.38	2937.78	3023.41	3416	3416	2937.78	3023.41	2937.78
ipgD	Sf pCP301	116361	117978	514.121	514.121	514.121	2.22402	456.06	456.06	456.06	2.08028	0.000338076	2.08028	12.6503	0	0	420.027	422.168	2493	2493	420.027	422.168	420.027	934.148	878.229	3753	3753	934.148	878.229	934.148
ipgE	Sf pCP301	117987	118350	403.204	403.204	403.204	1.5141	336.53	336.53	336.53	1.4133	0.000249469	1.4133	7.59457	3.08642e-14	1.94284e-12	784.286	814.246	1045	1045	784.286	814.246	784.286	1187.49	1150.78	1071	1071	1187.49	1150.78	1187.49
ipgF	Sf pCP301	118349	118808	458.23	458.23	458.23	1.71154	403.671	403.671	403.671	1.61404	0.00029924	1.61404	9.74098	0	0	643.994	657.399	1085	1085	643.994	657.399	643.994	1102.22	1061.07	1257	1257	1102.22	1061.07	1102.22
ipgH	Sf pCP301	68287	69691	25.1116	25.1116	25.1116	1.32516	27.5041	27.5041	27.5041	1.36067	2.03887e-05	1.36067	2.04998	0.0403664	0.286886	77.229	76.2588	398	398	77.229	76.2588	77.229	102.341	103.763	357	357	102.341	103.763	102.341
mob9	Sf pCP301	184481	184661	64.8516	64.8516	-64.8516	-1.13553	65.8001	65.8001	-65.8001	-1.1378	-4.87775e-05	-1.1378	-2.05983	0.039415	0.282784	543.359	543.318	359	359	543.359	543.318	543.359	478.507	477.518	214	214	478.507	477.518	478.507
msbB2	Sf pCP301	194661	195606	62.4708	62.4708	62.4708	1.2376	72.2443	72.2443	72.2443	1.28129	5.35546e-05	1.28129	2.98493	0.00283643	0.0371573	262.922	256.835	912	912	262.922	256.835	262.922	325.393	329.079	764	764	325.393	329.079	325.393
mvpA	Sf pCP301	198116	198515	0	0	0	1	0	0	0	1	0	1	0	1	1	0	0	0	0	0	0	0	0	0	0	0	0	0	0
mvpT	Sf pCP301	198514	198742	0	0	0	1	0	0	0	1	0	1	0	1	1	0	0	0	0	0	0	0	0	0	0	0	0	0	0
mxiA	Sf pCP301	126748	128809	172.997	172.997	172.997	1.21305	88.4415	88.4415	88.4415	1.10335	6.55615e-05	1.10335	2.08533	0.0370392	0.269159	812.021	855.738	6143	6143	812.021	855.738	812.021	985.018	944.179	5044	5044	985.018	944.179	985.018
mxiC	Sf pCP301	125668	126736	281.046	281.046	281.046	1.24898	154.728	154.728	154.728	1.13198	0.0001147	1.13198	3.09637	0.0019591	0.0272866	1128.77	1172.34	4425	4425	1128.77	1172.34	1128.77	1409.82	1327.07	3741	3741	1409.82	1327.07	1409.82
mxiD	Sf pCP301	123949	125650	115.137	115.137	115.137	1.12234	34.7798	34.7798	34.7798	1.03527	2.57822e-05	1.03527	0.776583	0.437405	1	941.114	986.238	5876	5876	941.114	986.238	941.114	1056.25	1021.02	4464	4464	1056.25	1021.02	1056.25
mxiE	Sf pCP301	123330	123963	118.891	118.891	118.891	1.20149	99.0765	99.0765	99.0765	1.16935	7.34452e-05	1.16935	2.7817	0.00540752	0.0633098	590.063	585.056	1371	1371	590.063	585.056	590.063	708.954	684.132	1115	1115	708.954	684.132	708.954
mxiG	Sf pCP301	118816	119932	329.194	329.194	329.194	1.57727	287.894	287.894	287.894	1.507	0.000213415	1.507	7.63239	2.30926e-14	1.47276e-12	570.26	567.844	2336	2336	570.26	567.844	570.26	899.455	855.738	2494	2494	899.455	855.738	899.455
mxiH	Sf pCP301	119939	120191	462.895	462.895	462.895	1.35951	305.042	305.042	305.042	1.22476	0.000226127	1.22476	5.55452	2.78408e-08	9.63889e-07	1287.58	1357.17	1191	1191	1287.58	1357.17	1287.58	1750.48	1662.21	1096	1096	1750.48	1662.21	1750.48
mxiI	Sf pCP301	120203	120497	780.082	780.082	780.082	1.333	862.027	862.027	862.027	1.35317	0.000639019	1.35317	11.3867	0	0	2342.58	2440.83	2528	2528	2342.58	2440.83	2342.58	3122.66	3302.86	2281	2281	3122.66	3302.86	3122.66
mxiJ	Sf pCP301	120502	121228	654.177	654.177	654.177	1.40205	577.933	577.933	577.933	1.34109	0.000428421	1.34109	9.18316	0	0	1627.11	1694.36	4336	4336	1627.11	1694.36	1627.11	2281.29	2272.29	4115	4115	2281.29	2272.29	2281.29
mxiK	Sf pCP301	121224	121752	377.611	377.611	377.611	1.51142	301.836	301.836	301.836	1.38999	0.000223751	1.38999	7.02052	2.2109e-12	1.12802e-10	738.364	773.951	1431	1431	738.364	773.951	738.364	1115.97	1075.79	1464	1464	1115.97	1075.79	1115.97
mxiL	Sf pCP301	122381	122789	312.555	312.555	312.555	1.40456	240.361	240.361	240.361	1.29983	0.000178179	1.29983	5.59977	2.14662e-08	7.65048e-07	772.57	801.668	1157	1157	772.57	801.668	772.57	1085.12	1042.03	1100	1100	1085.12	1042.03	1085.12
mxiM	Sf pCP301	122772	123201	138.253	138.253	138.253	1.31921	139.327	139.327	139.327	1.32082	0.000103283	1.32082	4.38947	1.13632e-05	0.000268671	433.103	434.279	682	682	433.103	434.279	433.103	571.356	573.606	609	609	571.356	573.606	571.356
mxiN	Sf pCP301	121693	122389	459.174	459.174	459.174	1.35655	283.105	283.105	283.105	1.20847	0.000209865	1.20847	5.17239	2.31133e-07	7.09053e-06	1287.81	1358.03	3290	3290	1287.81	1358.03	1287.81	1746.98	1641.14	3021	3021	1746.98	1641.14	1746.98
ospB	Sf pCP301	1175	2042	132.857	132.857	132.857	1.38789	132.035	132.035	132.035	1.38614	9.78774e-05	1.38614	4.62316	3.77965e-06	0.000102346	342.509	341.932	1090	1090	342.509	341.932	342.509	475.366	473.968	1024	1024	475.366	473.968	475.366
ospC1	Sf pCP301	79938	81351	27.6375	27.6375	27.6375	1.40265	28.488	28.488	28.488	1.41221	2.11181e-05	1.41221	2.20646	0.0273517	0.21452	68.6392	69.1105	356	356	68.6392	69.1105	68.6392	96.2768	97.5985	338	338	96.2768	97.5985	96.2768
ospC2	Sf pCP301	47739	49194	80.1354	80.1354	80.1354	1.29887	86.5309	86.5309	86.5309	1.32654	6.41452e-05	1.32654	3.48538	0.000491453	0.00835816	268.13	264.993	1432	1432	268.13	264.993	268.13	348.265	351.524	1259	1259	348.265	351.524	348.265
ospC3	Sf pCP301	95294	96749	0.854701	0.854701	-0.854701	-1.06574	0.539552	0.539552	-0.539552	-1.04104	-3.99968e-07	-1.04104	-0.104153	0.917048	1	13.8559	13.688	74	74	13.8559	13.688	13.8559	13.0012	13.1484	47	47	13.0012	13.1484	13.0012
ospC4	Sf pCP301	3470	4745	64.0975	64.0975	64.0975	1.51542	67.1886	67.1886	67.1886	1.55153	4.98068e-05	1.55153	3.81118	0.00013831	0.0026187	124.359	121.822	582	582	124.359	121.822	124.359	188.457	189.01	597	597	188.457	189.01	188.457
ospD1	Sf pCP301	18897	19575	82.1144	82.1144	82.1144	1.20874	79.1911	79.1911	79.1911	1.20006	5.87042e-05	1.20006	2.68393	0.00727627	0.0799383	393.385	395.837	979	979	393.385	395.837	393.385	475.499	475.028	801	801	475.499	475.028	475.499
ospD2	Sf pCP301	7434	9144	5.82036	5.82036	5.82036	1.03414	10.1374	10.1374	10.1374	1.0607	7.51483e-06	1.0607	0.546468	0.584744	1	170.472	167.019	1070	1070	170.472	167.019	170.472	176.292	177.156	749	749	176.292	177.156	176.292
ospD3	Sf pCP301	77912	79610	4.8983	4.8983	4.8983	1.0302	10.3508	10.3508	10.3508	1.06504	7.67299e-06	1.06504	0.570992	0.568005	1	162.21	159.151	1011	1011	162.21	159.151	162.21	167.108	169.501	705	705	167.108	169.501	167.108
ospE1	Sf pCP301	215267	215534	32.6482	32.6482	-32.6482	-1.49223	31.7026	31.7026	-31.7026	-1.47974	-2.35011e-05	-1.47974	-2.47663	0.0132628	0.126296	98.9749	97.7854	97	97	98.9749	97.7854	98.9749	66.3267	66.0827	44	44	66.3267	66.0827	66.3267
ospE2	Sf pCP301	38248	38515	13.3538	13.3538	-13.3538	-1.18456	11.3891	11.3891	-11.3891	-1.15671	-8.44274e-06	-1.15671	-0.909724	0.362968	0.973606	85.7102	84.066	84	84	85.7102	84.066	85.7102	72.3564	72.6768	48	48	72.3564	72.6768	72.3564
ospF	Sf pCP301	9575	10295	166.823	166.823	166.823	1.24713	99.3428	99.3428	99.3428	1.13955	7.36426e-05	1.13955	2.54618	0.0108908	0.108961	675.036	711.897	1784	1784	675.036	711.897	675.036	841.859	811.24	1506	1506	841.859	811.24	841.859
ospG	Sf pCP301	183823	184414	45.4441	45.4441	45.4441	1.1526	52.0942	52.0942	52.0942	1.17717	3.86173e-05	1.17717	2.05919	0.0394758	0.282784	297.79	294.032	646	646	297.79	294.032	297.79	343.234	346.127	504	504	343.234	346.127	343.234
parA_1	Sf pCP301	26954	28154	159.03	159.03	159.03	1.2321	93.1023	93.1023	93.1023	1.1291	6.90165e-05	1.1291	2.3767	0.0174682	0.155641	685.177	721.144	3018	3018	685.177	721.144	685.177	844.207	814.246	2517	2517	844.207	814.246	844.207
parB	Sf pCP301	28153	29134	217.466	217.466	217.466	1.43771	187.273	187.273	187.273	1.37468	0.000138825	1.37468	5.43702	5.41832e-08	1.76259e-06	496.828	499.825	1789	1789	496.828	499.825	496.828	714.294	687.097	1741	1741	714.294	687.097	714.294
phoN1	Sf pCP301	159086	159836	330.502	330.502	330.502	1.78843	295.834	295.834	295.834	1.70795	0.000219301	1.70795	8.79634	0	0	419.188	417.875	1154	1154	419.188	417.875	419.188	749.691	713.709	1397	1397	749.691	713.709	749.691
phoN2/apy	Sf pCP301	2370	3111	165.819	165.819	165.819	1.39355	172.912	172.912	172.912	1.40893	0.000128179	1.40893	5.4189	5.99722e-08	1.92507e-06	421.338	422.835	1146	1146	421.338	422.835	421.338	587.157	595.747	1081	1081	587.157	595.747	587.157
repA	Sf pCP301	209447	210305	7.15301	7.15301	-7.15301	-1.06249	3.252	3.252	-3.252	-1.02801	-2.4107e-06	-1.02801	-0.211953	0.832144	1	121.612	119.341	383	383	121.612	119.341	121.612	114.459	116.089	244	244	114.459	116.089	114.459
repB	Sf pCP301	208896	209157	5.22927	5.22927	5.22927	1.02637	2.39025	2.39025	2.39025	1.01197	1.77189e-06	1.01197	0.119278	0.905055	1	198.325	199.621	190	190	198.325	199.621	198.325	203.554	202.011	132	132	203.554	202.011	203.554
rfbU	Sf pCP301	192553	193642	4.94737	4.94737	4.94737	1.00614	53.6428	53.6428	-53.6428	-1.06893	-3.97652e-05	-1.06893	-1.33731	0.181123	0.726741	806.301	831.811	3223	3223	806.301	831.811	806.301	811.248	778.168	2195	2195	811.248	778.168	811.248
sepA	Sf pCP301	52744	56839	42.9336	42.9336	42.9336	1.26201	46.271	46.271	46.271	1.28747	3.43006e-05	1.28747	2.41158	0.0158836	0.144714	163.861	160.96	2463	2463	163.861	160.96	163.861	206.794	207.231	2104	2104	206.794	207.231	206.794
SF_p0001	Sf pCP301	190	493	9.92823	9.92823	-9.92823	-1.16248	10.0829	10.0829	-10.0829	-1.16464	-7.4744e-06	-1.16464	-0.87574	0.381171	0.984219	71.0312	71.3254	79	79	71.0312	71.3254	71.0312	61.103	61.2426	46	46	61.103	61.2426	61.103
SF_p0002	Sf pCP301	484	949	16.7602	16.7602	-16.7602	-1.20821	14.118	14.118	-14.118	-1.17191	-1.04656e-05	-1.17191	-1.05714	0.290446	0.896683	97.2567	96.2407	166	166	97.2567	96.2407	97.2567	80.4965	82.1227	93	93	80.4965	82.1227	80.4965
SF_p0006	Sf pCP301	5263	5665	6.70577	6.70577	6.70577	1.06184	10.1377	10.1377	10.1377	1.09489	7.51505e-06	1.09489	0.67768	0.497974	1	108.432	106.832	160	160	108.432	106.832	108.432	115.138	116.97	115	115	115.138	116.97	115.138
SF_p0007	Sf pCP301	5744	6095	39.2469	39.2469	-39.2469	-1.72823	38.8215	38.8215	-38.8215	-1.72949	-2.87783e-05	-1.72949	-3.2212	0.00127657	0.0190973	93.1405	92.039	120	120	93.1405	92.039	93.1405	53.8937	53.2175	47	47	53.8937	53.2175	53.8937
SF_p0008	Sf pCP301	6106	6925	0	0	0	1	0	0	0	1	0	1	0	1	1	0	0	0	0	0	0	0	0	0	0	0	0	0	0
SF_p0011	Sf pCP301	10419	10794	7.75869	7.75869	-7.75869	-1.24096	7.02716	7.02716	-7.02716	-1.2154	-5.20921e-06	-1.2154	-0.82659	0.408469	1	39.9573	39.6513	55	55	39.9573	39.6513	39.9573	32.1986	32.6241	30	30	32.1986	32.6241	32.1986
SF_p0012	Sf pCP301	10619	10997	159.236	159.236	159.236	1.27826	129.725	129.725	129.725	1.22794	9.61649e-05	1.22794	3.64394	0.000268499	0.00487421	572.26	569.125	794	794	572.26	569.125	572.26	731.496	698.85	687	687	731.496	698.85	731.496
SF_p0013	Sf pCP301	11014	11218	101.93	101.93	101.93	1.14622	17.3142	17.3142	17.3142	1.02329	1.2835e-05	1.02329	0.446573	0.655183	1	697.116	743.368	522	522	697.116	743.368	697.116	799.046	760.682	405	405	799.046	760.682	799.046
SF_p0014	Sf pCP301	11326	11905	338.967	338.967	338.967	1.41593	251.54	251.54	251.54	1.2896	0.000186466	1.2896	5.64271	1.67412e-08	6.14731e-07	814.956	868.567	1732	1732	814.956	868.567	814.956	1153.92	1120.11	1660	1660	1153.92	1120.11	1153.92
SF_p0015	Sf pCP301	12870	13227	0	0	0	1	0	0	0	1	0	1	0	1	1	0	0	0	0	0	0	0	0	0	0	0	0	0	0
SF_p0016	Sf pCP301	13226	13412	4.12869	4.12869	4.12869	1.3132	4.46258	4.46258	4.46258	1.34227	3.3081e-06	1.34227	0.807533	0.41936	1	13.1824	13.0383	9	9	13.1824	13.0383	13.1824	17.3111	17.5009	8	8	17.3111	17.5009	17.3111
SF_p0017	Sf pCP301	13869	15213	2.57515	2.57515	-2.57515	-1.95546	2.37483	2.37483	-2.37483	-1.84444	-1.76046e-06	-1.84444	-0.839661	0.401098	1	5.27034	5.18714	26	26	5.27034	5.18714	5.27034	2.6952	2.81231	9	9	2.6952	2.81231	2.6952
SF_p0018	Sf pCP301	15325	15661	2.35899	2.35899	2.35899	1.9698	2.54998	2.54998	2.54998	2.08007	1.8903e-06	2.08007	0.945615	0.344345	0.955693	2.43246	2.36095	3	3	2.43246	2.36095	2.43246	4.79146	4.91093	4	4	4.79146	4.91093	4.79146
SF_p0019	Sf pCP301	15660	16008	1.26297	1.26297	-1.26297	-1.2184	1.01607	1.01607	-1.01607	-1.17313	-7.53207e-07	-1.17313	-0.284514	0.776016	1	7.04576	6.88491	9	9	7.04576	6.88491	7.04576	5.78279	5.86884	5	5	5.78279	5.86884	5.78279
SF_p0020	Sf pCP301	16027	17335	5.39751	5.39751	-5.39751	-1.07339	3.86479	3.86479	-3.86479	-1.05233	-2.86496e-06	-1.05233	-0.313929	0.753575	1	78.9398	77.7175	379	379	78.9398	77.7175	78.9398	73.5423	73.8527	239	239	73.5423	73.8527	73.5423
SF_p0021	Sf pCP301	18103	18310	12.4627	12.4627	12.4627	1.03311	13.255	13.255	13.255	1.03524	9.82587e-06	1.03524	0.479157	0.631827	1	376.409	376.104	286	286	376.409	376.104	376.409	388.872	389.359	200	200	388.872	389.359	388.872
SF_p0023	Sf pCP301	20086	20401	30.6331	30.6331	-30.6331	-1.13858	21.7811	21.7811	-21.7811	-1.09651	-1.61463e-05	-1.09651	-1.00142	0.316623	0.926943	251.679	247.466	291	291	251.679	247.466	251.679	221.046	225.685	173	173	221.046	225.685	221.046
SF_p0025	Sf pCP301	21745	22330	94.585	94.585	-94.585	-1.17693	89.4988	89.4988	-89.4988	-1.16904	-6.63453e-05	-1.16904	-2.64159	0.00825179	0.0871056	629.164	618.944	1351	1351	629.164	618.944	629.164	534.579	529.445	777	777	534.579	529.445	534.579
SF_p0026	Sf pCP301	23116	23899	0.409862	0.409862	-0.409862	-1.01533	0.171694	0.171694	0.171694	1.0064	1.27276e-07	1.0064	0.0234079	0.981325	1	27.1392	26.8148	78	78	27.1392	26.8148	27.1392	26.7294	26.9865	52	52	26.7294	26.9865	26.7294
SF_p0027	Sf pCP301	25017	25449	0.573495	0.573495	0.573495	1.18188	0.8698	0.8698	0.8698	1.28796	6.44781e-07	1.28796	0.330864	0.740747	1	3.1532	3.0206	5	5	3.1532	3.0206	3.1532	3.72669	3.8904	4	4	3.72669	3.8904	3.72669
SF_p0028	Sf pCP301	23819	25043	21.2206	21.2206	21.2206	1.28124	23.1923	23.1923	23.1923	1.30996	1.71924e-05	1.30996	1.76415	0.0777076	0.448246	75.4541	74.8246	339	339	75.4541	74.8246	75.4541	96.6747	98.0169	294	294	96.6747	98.0169	96.6747
SF_p0029	Sf pCP301	25445	26228	0.347939	0.347939	-0.347939	#DIV/0!	0.173969	0.173969	-0.173969	#DIV/0!	-1.28963e-07	#DIV/0!	-0.417096	0.676608	1	0.347939	0.173969	1	1	0.347939	0.173969	0.347939	0	0	0	0	0	0	0
SF_p0030	Sf pCP301	26243	26633	0.111908	0.111908	0.111908	1.00728	0.543536	0.543536	0.543536	1.03591	4.02922e-07	1.03591	0.0979095	0.922004	1	15.3682	15.1375	22	22	15.3682	15.1375	15.3682	15.4801	15.681	15	15	15.4801	15.681	15.4801
SF_p0033	Sf pCP301	29515	29875	5.81167	5.81167	-5.81167	-1.17327	5.02605	5.02605	-5.02605	-1.14863	-3.7258e-06	-1.14863	-0.589647	0.555427	1	39.3519	38.8418	52	52	39.3519	38.8418	39.3519	33.5402	33.8157	30	30	33.5402	33.8157	33.5402
SF_p0034	Sf pCP301	29338	29521	0.814232	0.814232	0.814232	1.01886	0.722935	0.722935	0.722935	1.01672	5.3591e-07	1.01672	0.0774237	0.938287	1	43.1729	43.2333	29	29	43.1729	43.2333	43.1729	43.9872	43.9563	20	20	43.9872	43.9563	43.9872
SF_p0035	Sf pCP301	30160	31381	2.6302	2.6302	-2.6302	-1.079	2.01729	2.01729	-2.01729	-1.06006	-1.49542e-06	-1.06006	-0.242514	0.808382	1	35.9232	35.6063	161	161	35.9232	35.6063	35.9232	33.293	33.589	101	101	33.293	33.589	33.293
SF_p0037	Sf pCP301	31155	31551	1.9704	1.9704	1.9704	1.47735	2.17093	2.17093	2.17093	1.54351	1.6093e-06	1.54351	0.681099	0.495809	1	4.12782	3.99428	6	6	4.12782	3.99428	4.12782	6.09822	6.16521	6	6	6.09822	6.16521	6.09822
SF_p0038	Sf pCP301	31391	31811	4.90901	4.90901	-4.90901	-2.70756	4.56056	4.56056	-4.56056	-2.51663	-3.38073e-06	-2.51663	-1.40245	0.160782	0.69517	7.78389	7.56758	12	12	7.78389	7.56758	7.78389	2.87488	3.00703	3	3	2.87488	3.00703	2.87488
SF_p0039	Sf pCP301	32083	32752	5.71965	5.71965	-5.71965	-5.75356	5.47256	5.47256	-5.47256	-5.11453	-4.05679e-06	-5.11453	-1.919	0.0549846	0.35424	6.92289	6.80262	17	17	6.92289	6.80262	6.92289	1.20324	1.33006	2	2	1.20324	1.33006	1.20324
SF_p0040	Sf pCP301	32966	33293	0	0	0	1	0	0	0	1	0	1	0	1	1	0	0	0	0	0	0	0	0	0	0	0	0	0	0
SF_p0041	Sf pCP301	33298	33706	0.697988	0.697988	-0.697988	-1.35378	0.472338	0.472338	-0.472338	-1.2263	-3.50143e-07	-1.2263	-0.219117	0.826559	1	2.67094	2.55957	4	4	2.67094	2.55957	2.67094	1.97295	2.08723	2	2	1.97295	2.08723	1.97295
SF_p0042	Sf pCP301	33761	33950	0	0	0	1	0	0	0	1	0	1	0	1	1	0	0	0	0	0	0	0	0	0	0	0	0	0	0
SF_p0043	Sf pCP301	33959	35159	0	0	0	1	0	0	0	1	0	1	0	1	1	0	0	0	0	0	0	0	0	0	0	0	0	0	0
SF_p0044	Sf pCP301	35564	36086	1.2676	1.2676	-1.2676	-1.0401	0.278156	0.278156	-0.278156	-1.00864	-2.06197e-07	-1.00864	-0.0345857	0.97241	1	32.8802	32.4811	63	63	32.8802	32.4811	32.8802	31.6126	32.2029	41	41	31.6126	32.2029	31.6126
SF_p0045	Sf pCP301	36123	36507	15.9195	15.9195	15.9195	1.20034	18.0974	18.0974	18.0974	1.231	1.34156e-05	1.231	1.36894	0.17102	0.715477	79.4605	78.3424	112	112	79.4605	78.3424	79.4605	95.38	96.4398	91	91	95.38	96.4398	95.38
SF_p0047	Sf pCP301	37779	38067	48.8991	48.8991	48.8991	1.3152	50.4244	50.4244	50.4244	1.33159	3.73795e-05	1.33159	2.6781	0.00740415	0.0806962	155.137	152.067	164	164	155.137	152.067	155.137	204.036	202.491	146	146	204.036	202.491	204.036
SF_p0050	Sf pCP301	38611	38824	49.3384	49.3384	49.3384	1.44338	54.4285	54.4285	54.4285	1.49919	4.03477e-05	1.49919	3.29737	0.00097595	0.0151132	111.277	109.034	87	87	111.277	109.034	111.277	160.615	163.463	85	85	160.615	163.463	160.615
SF_p0053	Sf pCP301	39659	40860	0	0	0	1	0	0	0	1	0	1	0	1	1	0	0	0	0	0	0	0	0	0	0	0	0	0	0
SF_p0055	Sf pCP301	42939	43266	0	0	0	1	0	0	0	1	0	1	0	1	1	0	0	0	0	0	0	0	0	0	0	0	0	0	0
SF_p0056	Sf pCP301	43480	44149	0	0	0	1	0	0	0	1	0	1	0	1	1	0	0	0	0	0	0	0	0	0	0	0	0	0	0
SF_p0057	Sf pCP301	44188	44377	8.32223	8.32223	8.32223	1.6415	8.85149	8.85149	8.85149	1.69072	6.56159e-06	1.69072	1.5074	0.131709	0.624562	12.9731	12.8149	9	9	12.9731	12.8149	12.9731	21.2954	21.6664	10	10	21.2954	21.6664	21.2954
SF_p0058	Sf pCP301	44412	44715	0	0	0	1	0	0	0	1	0	1	0	1	1	0	0	0	0	0	0	0	0	0	0	0	0	0	0
SF_p0059	Sf pCP301	44782	45265	203.928	203.928	203.928	1.19511	118.845	118.845	118.845	1.10938	8.80994e-05	1.10938	2.4835	0.0130098	0.124375	1045.18	1086.54	1853	1853	1045.18	1086.54	1045.18	1249.11	1205.39	1499	1499	1249.11	1205.39	1249.11
SF_p0060	Sf pCP301	45255	45558	67.4855	67.4855	-67.4855	-1.3236	63.1379	63.1379	-63.1379	-1.2998	-4.6804e-05	-1.2998	-2.86917	0.00411556	0.0520838	276.033	273.737	307	307	276.033	273.737	276.033	208.547	210.599	157	157	208.547	210.599	208.547
SF_p0060a	Sf pCP301	45829	46102	8.52603	8.52603	-8.52603	-1.24096	8.19928	8.19928	-8.19928	-1.22973	-6.07811e-06	-1.22973	-0.919137	0.358024	0.967843	43.9091	43.8896	44	44	43.9091	43.8896	43.9091	35.3831	35.6903	24	24	35.3831	35.6903	35.3831
SF_p0061	Sf pCP301	46082	47291	0	0	0	1	0	0	0	1	0	1	0	1	1	0	0	0	0	0	0	0	0	0	0	0	0	0	0
SF_p0062	Sf pCP301	47360	47591	3.34536	3.34536	-3.34536	-1.03254	0.385485	0.385485	-0.385485	-1.0037	-2.85759e-07	-1.0037	-0.0266728	0.978721	1	106.144	104.636	90	90	106.144	104.636	106.144	102.799	104.251	59	59	102.799	104.251	102.799
SF_p0064	Sf pCP301	49510	49708	2.50252	2.50252	2.50252	1.18188	2.93905	2.93905	2.93905	1.2163	2.17871e-06	1.2163	0.535576	0.592252	1	13.7594	13.5877	10	10	13.7594	13.5877	13.7594	16.2619	16.5268	8	8	16.2619	16.5268	16.2619
SF_p0066	Sf pCP301	50266	50593	0	0	0	1	0	0	0	1	0	1	0	1	1	0	0	0	0	0	0	0	0	0	0	0	0	0	0
SF_p0067	Sf pCP301	50807	51476	1.64737	1.64737	-1.64737	-2.36911	1.38525	1.38525	-1.38525	-2.0415	-1.02688e-06	-2.0415	-0.688732	0.490992	1	2.8506	2.71531	7	7	2.8506	2.71531	2.8506	1.20324	1.33006	2	2	1.20324	1.33006	1.20324
SF_p0068	Sf pCP301	51441	51930	18.2627	18.2627	18.2627	1.29268	19.7068	19.7068	19.7068	1.31468	1.46086e-05	1.31468	1.63686	0.10166	0.532798	62.3984	62.6243	112	112	62.3984	62.6243	62.3984	80.6611	82.3311	98	98	80.6611	82.3311	80.6611
SF_p0069	Sf pCP301	51949	52576	8.49046	8.49046	-8.49046	-1.19451	8.99625	8.99625	-8.99625	-1.20578	-6.6689e-06	-1.20578	-0.916138	0.359594	0.969924	52.1409	52.7136	120	120	52.1409	52.7136	52.1409	43.6504	43.7174	68	68	43.6504	43.7174	43.6504
SF_p0071	Sf pCP301	57240	57429	0	0	0	1	0	0	0	1	0	1	0	1	1	0	0	0	0	0	0	0	0	0	0	0	0	0	0
SF_p0072	Sf pCP301	57438	58638	0	0	0	1	0	0	0	1	0	1	0	1	1	0	0	0	0	0	0	0	0	0	0	0	0	0	0
SF_p0073	Sf pCP301	58934	59264	0	0	0	1	0	0	0	1	0	1	0	1	1	0	0	0	0	0	0	0	0	0	0	0	0	0	0
SF_p0074	Sf pCP301	59269	59659	0	0	0	1	0	0	0	1	0	1	0	1	1	0	0	0	0	0	0	0	0	0	0	0	0	0	0
SF_p0075	Sf pCP301	59773	60805	1.3319	1.3319	-1.3319	-2.70756	1.09182	1.09182	-1.09182	-2.20122	-8.09364e-07	-2.20122	-0.640072	0.522126	1	2.11191	2.00075	8	8	2.11191	2.00075	2.11191	0.780005	0.908928	2	2	0.780005	0.908928	0.780005
SF_p0076	Sf pCP301	60986	61271	5.08275	5.08275	-5.08275	-1.25708	4.47657	4.47657	-4.47657	-1.2222	-3.31847e-06	-1.2222	-0.669044	0.503468	1	24.8538	24.6233	26	26	24.8538	24.6233	24.8538	19.7711	20.1468	14	14	19.7711	20.1468	19.7711
SF_p0077	Sf pCP301	61396	61579	18.5391	18.5391	-18.5391	-1.42147	18.8899	18.8899	-18.8899	-1.42972	-1.4003e-05	-1.42972	-1.82783	0.0675749	0.405366	62.5263	62.8488	42	42	62.5263	62.8488	62.5263	43.9872	43.9589	20	20	43.9872	43.9589	43.9872
SF_p0080	Sf pCP301	66114	66441	0	0	0	1	0	0	0	1	0	1	0	1	1	0	0	0	0	0	0	0	0	0	0	0	0	0	0
SF_p0081	Sf pCP301	66655	67369	0	0	0	1	0	0	0	1	0	1	0	1	1	0	0	0	0	0	0	0	0	0	0	0	0	0	0
SF_p0083	Sf pCP301	69659	69950	1.3831	1.3831	1.3831	#DIV/0!	1.53763	1.53763	1.53763	#DIV/0!	1.13984e-06	#DIV/0!	1.24001	0.214972	0.789665	0	0	0	0	0	0	0	1.3831	1.53763	1	1	1.3831	1.53763	1.3831
SF_p0084	Sf pCP301	70194	71403	0	0	0	1	0	0	0	1	0	1	0	1	1	0	0	0	0	0	0	0	0	0	0	0	0	0	0
SF_p0085	Sf pCP301	71381	71573	1.22608	1.22608	1.22608	1.10801	1.52214	1.52214	1.52214	1.13526	1.12836e-06	1.13526	0.310522	0.756164	1	11.3515	11.2532	8	8	11.3515	11.2532	11.3515	12.5776	12.7754	6	6	12.5776	12.7754	12.5776
SF_p0086	Sf pCP301	71613	72117	1.09246	1.09246	-1.09246	-1.05948	0.487507	0.487507	-0.487507	-1.02616	-3.61388e-07	-1.02616	-0.0793412	0.936761	1	19.4597	19.1211	36	36	19.4597	19.1211	19.4597	18.3673	18.6336	23	23	18.3673	18.6336	18.3673
SF_p0087	Sf pCP301	72089	72881	0.68797	0.68797	-0.68797	#DIV/0!	0.563921	0.563921	-0.563921	#DIV/0!	-4.18033e-07	#DIV/0!	-0.750947	0.452685	1	0.68797	0.563921	2	2	0.68797	0.563921	0.68797	0	0	0	0	0	0	0
SF_p0088	Sf pCP301	73095	73422	2.17721	2.17721	-2.17721	-1.35378	1.92441	1.92441	-1.92441	-1.30947	-1.42656e-06	-1.30947	-0.507813	0.611585	1	8.33138	8.14279	10	10	8.33138	8.14279	8.33138	6.15417	6.21838	5	5	6.15417	6.21838	6.15417
SF_p0089	Sf pCP301	73673	74336	0	0	0	1	0	0	0	1	0	1	0	1	1	0	0	0	0	0	0	0	0	0	0	0	0	0	0
SF_p0090	Sf pCP301	74708	75071	0	0	0	1	0	0	0	1	0	1	0	1	1	0	0	0	0	0	0	0	0	0	0	0	0	0	0
SF_p0091	Sf pCP301	75049	76258	0	0	0	1	0	0	0	1	0	1	0	1	1	0	0	0	0	0	0	0	0	0	0	0	0	0	0
SF_p0092	Sf pCP301	76327	77257	0	0	0	1	0	0	0	1	0	1	0	1	1	0	0	0	0	0	0	0	0	0	0	0	0	0	0
SF_p0095	Sf pCP301	81805	82105	3.44586	3.44586	-3.44586	-1.19757	2.65434	2.65434	-2.65434	-1.14953	-1.96765e-06	-1.14953	-0.429705	0.66741	1	20.8868	20.4058	23	23	20.8868	20.4058	20.8868	17.4409	17.7515	13	13	17.4409	17.7515	17.4409
SF_p0096	Sf pCP301	82465	82654	4.25907	4.25907	4.25907	#DIV/0!	4.41699	4.41699	4.41699	#DIV/0!	3.27431e-06	#DIV/0!	2.10167	0.0355826	0.261316	0	0	0	0	0	0	0	4.25907	4.41699	2	2	4.25907	4.41699	4.25907
SF_p0097	Sf pCP301	82114	82504	4.31792	4.31792	-4.31792	-1.523	3.9328	3.9328	-3.9328	-1.46529	-2.91537e-06	-1.46529	-0.861548	0.388936	0.991675	12.574	12.3852	18	18	12.574	12.3852	12.574	8.25605	8.45241	8	8	8.25605	8.45241	8.25605
SF_p0098	Sf pCP301	82690	83080	0	0	0	1	0	0	0	1	0	1	0	1	1	0	0	0	0	0	0	0	0	0	0	0	0	0	0
SF_p0099	Sf pCP301	83085	83625	1.4221	1.4221	1.4221	1.3132	1.71065	1.71065	1.71065	1.39176	1.2681e-06	1.39176	0.529339	0.59657	1	4.5406	4.36656	9	9	4.5406	4.36656	4.5406	5.9627	6.07722	8	8	5.9627	6.07722	5.9627
SF_p0100	Sf pCP301	83644	84118	1.79032	1.79032	1.79032	1.14159	2.22355	2.22355	2.22355	1.17819	1.64831e-06	1.17819	0.426501	0.669743	1	12.6447	12.4785	22	22	12.6447	12.4785	12.6447	14.435	14.702	17	17	14.435	14.702	14.435
SF_p0101	Sf pCP301	84368	85565	0	0	0	1	0	0	0	1	0	1	0	1	1	0	0	0	0	0	0	0	0	0	0	0	0	0	0
SF_p0102	Sf pCP301	85559	85979	3.65684	3.65684	3.65684	1.3132	4.00997	4.00997	4.00997	1.34695	2.97258e-06	1.34695	0.769931	0.441341	1	11.6758	11.558	18	18	11.6758	11.558	11.6758	15.3327	15.5679	16	16	15.3327	15.5679	15.3327
SF_p0104	Sf pCP301	86203	86844	3.26535	3.26535	3.26535	1.59099	3.41646	3.41646	3.41646	1.62425	2.53262e-06	1.62425	0.9015	0.367323	0.975852	5.52522	5.47293	13	13	5.52522	5.47293	5.52522	8.79057	8.8894	14	14	8.79057	8.8894	8.79057
SF_p0105	Sf pCP301	87009	87915	0	0	0	1	0	0	0	1	0	1	0	1	1	0	0	0	0	0	0	0	0	0	0	0	0	0	0
SF_p0106	Sf pCP301	87872	88283	0	0	0	1	0	0	0	1	0	1	0	1	1	0	0	0	0	0	0	0	0	0	0	0	0	0	0
SF_p0107	Sf pCP301	88352	89171	0	0	0	1	0	0	0	1	0	1	0	1	1	0	0	0	0	0	0	0	0	0	0	0	0	0	0
SF_p0108	Sf pCP301	89206	89509	0	0	0	1	0	0	0	1	0	1	0	1	1	0	0	0	0	0	0	0	0	0	0	0	0	0	0
SF_p0109	Sf pCP301	90029	90515	280.673	280.673	280.673	1.14871	54.4788	54.4788	54.4788	1.02703	4.0385e-05	1.02703	0.852914	0.393707	0.995774	1887.43	2015.78	3367	3367	1887.43	2015.78	1887.43	2168.11	2070.26	2618	2618	2168.11	2070.26	2168.11
SF_p0110	Sf pCP301	90502	90787	8.89086	8.89086	-8.89086	-1.0269	0.783601	0.783601	-0.783601	-1.00234	-5.80882e-07	-1.00234	-0.0302797	0.975844	1	339.35	335.331	355	355	339.35	335.331	339.35	330.459	334.547	234	234	330.459	334.547	330.459
SF_p0111	Sf pCP301	91688	91853	9.94148	9.94148	-9.94148	-1.1772	10.1106	10.1106	-10.1106	-1.17997	-7.495e-06	-1.17997	-0.91364	0.360906	0.970483	66.0451	66.2901	40	40	66.0451	66.2901	66.0451	56.1036	56.1794	23	23	56.1036	56.1794	56.1036
SF_p0112	Sf pCP301	92106	93708	0	0	0	1	0	0	0	1	0	1	0	1	1	0	0	0	0	0	0	0	0	0	0	0	0	0	0
SF_p0113	Sf pCP301	93704	94055	0	0	0	1	0	0	0	1	0	1	0	1	1	0	0	0	0	0	0	0	0	0	0	0	0	0	0
SF_p0114	Sf pCP301	94051	94726	0	0	0	1	0	0	0	1	0	1	0	1	1	0	0	0	0	0	0	0	0	0	0	0	0	0	0
SF_p0116	Sf pCP301	97086	97389	0	0	0	1	0	0	0	1	0	1	0	1	1	0	0	0	0	0	0	0	0	0	0	0	0	0	0
SF_p0117	Sf pCP301	97416	98151	2.63063	2.63063	2.63063	1.06066	2.63474	2.63474	2.63474	1.06076	1.95312e-06	1.06076	0.278725	0.780456	1	43.3674	43.3621	117	117	43.3674	43.3621	43.3674	45.998	45.9969	84	84	45.998	45.9969	45.998
SF_p0118	Sf pCP301	98572	98995	2.76485	2.76485	-2.76485	-1.08302	2.13799	2.13799	-2.13799	-1.06361	-1.58489e-06	-1.06361	-0.256722	0.797393	1	36.0672	35.748	56	56	36.0672	35.748	36.0672	33.3023	33.61	35	35	33.3023	33.61	33.3023
SF_p0119	Sf pCP301	99454	100231	3.34626	3.34626	-3.34626	-1.26917	2.87319	2.87319	-2.87319	-1.22704	-2.12989e-06	-1.22704	-0.541218	0.588358	1	15.7782	15.5281	45	45	15.7782	15.5281	15.7782	12.4319	12.6549	24	24	12.4319	12.6549	12.4319
SF_p0120	Sf pCP301	100320	101517	7.95013	7.95013	-7.95013	-2.24442	7.62949	7.62949	-7.62949	-2.17497	-5.65572e-06	-2.17497	-1.68033	0.092894	0.503081	14.3387	14.1228	63	63	14.3387	14.1228	14.3387	6.38861	6.49334	19	19	6.38861	6.49334	6.38861
SF_p0121	Sf pCP301	101708	102713	0.0802724	0.0802724	0.0802724	1.02278	0.393727	0.393727	0.393727	1.11688	2.91869e-07	1.11688	0.14744	0.882785	1	3.52405	3.36874	13	13	3.52405	3.36874	3.52405	3.60432	3.76247	9	9	3.60432	3.76247	3.60432
SF_p0157	Sf pCP301	136256	136982	24.2065	24.2065	24.2065	1.12358	28.0722	28.0722	28.0722	1.14293	2.08098e-05	1.14293	1.36843	0.171176	0.715477	195.884	196.411	522	522	195.884	196.411	195.884	220.09	224.483	397	397	220.09	224.483	220.09
SF_p0158	Sf pCP301	137017	137320	0	0	0	1	0	0	0	1	0	1	0	1	1	0	0	0	0	0	0	0	0	0	0	0	0	0	0
SF_p0159	Sf pCP301	137405	137594	2.12954	2.12954	2.12954	#DIV/0!	2.24109	2.24109	2.24109	#DIV/0!	1.66131e-06	#DIV/0!	1.49703	0.134386	0.630561	0	0	0	0	0	0	0	2.12954	2.24109	1	1	2.12954	2.24109	2.12954
SF_p0160	Sf pCP301	137605	137770	9.90677	9.90677	-9.90677	#DIV/0!	9.87887	9.87887	-9.87887	#DIV/0!	-7.32318e-06	#DIV/0!	-3.14308	0.00167185	0.023904	9.90677	9.87887	6	6	9.90677	9.87887	9.90677	0	0	0	0	0	0	0
SF_p0161	Sf pCP301	137784	137973	0	0	0	1	0	0	0	1	0	1	0	1	1	0	0	0	0	0	0	0	0	0	0	0	0	0	0
SF_p0162	Sf pCP301	137952	138309	0	0	0	1	0	0	0	1	0	1	0	1	1	0	0	0	0	0	0	0	0	0	0	0	0	0	0
SF_p0163	Sf pCP301	138319	139185	0.822111	0.822111	-0.822111	-1.35378	0.600762	0.600762	-0.600762	-1.24922	-4.45343e-07	-1.24922	-0.258004	0.796404	1	3.14591	3.01133	10	10	3.14591	3.01133	3.14591	2.3238	2.41057	5	5	2.3238	2.41057	2.3238
SF_p0164	Sf pCP301	74711	74978	0	0	0	1	0	0	0	1	0	1	0	1	1	0	0	0	0	0	0	0	0	0	0	0	0	0	0
SF_p0165	Sf pCP301	139296	139590	45.0026	45.0026	-45.0026	-1.69942	43.0615	43.0615	-43.0615	-1.66952	-3.19214e-05	-1.66952	-3.28643	0.00101467	0.0156628	109.345	107.379	118	118	109.345	107.379	109.345	64.3424	64.3171	47	47	64.3424	64.3171	64.3424
SF_p0166	Sf pCP301	139650	139866	31.2993	31.2993	-31.2993	-1.46659	30.112	30.112	-30.112	-1.44849	-2.23219e-05	-1.44849	-2.34861	0.0188438	0.164273	98.3797	97.2526	78	78	98.3797	97.2526	98.3797	67.0804	67.1407	36	36	67.0804	67.1407	67.0804
SF_p0167	Sf pCP301	139919	140324	12.7744	12.7744	-12.7744	-1.09738	6.78655	6.78655	-6.78655	-1.05053	-5.03086e-06	-1.05053	-0.408986	0.68255	1	143.954	141.081	214	214	143.954	141.081	143.954	131.179	134.295	132	132	131.179	134.295	131.179
SF_p0168	Sf pCP301	140875	141592	32.1896	32.1896	32.1896	1.52294	33.5133	33.5133	33.5133	1.54604	2.48434e-05	1.54604	2.68103	0.00733971	0.080306	61.5546	61.3754	162	162	61.5546	61.3754	61.5546	93.7442	94.8887	167	167	93.7442	94.8887	93.7442
SF_p0169	Sf pCP301	142681	143110	1.24133	1.24133	1.24133	2.95469	1.50471	1.50471	1.50471	4.14536	1.11544e-06	4.14536	0.959077	0.33752	0.946171	0.635049	0.478389	1	1	0.635049	0.478389	0.635049	1.87638	1.9831	2	2	1.87638	1.9831	1.87638
SF_p0170	Sf pCP301	142608	142983	0.379706	0.379706	-0.379706	-1.35378	0.112871	0.112871	-0.112871	-1.09295	-8.36713e-08	-1.09295	-0.0708001	0.943557	1	1.45299	1.32722	2	2	1.45299	1.32722	1.45299	1.07329	1.21434	1	1	1.07329	1.21434	1.07329
SF_p0171	Sf pCP301	143115	143442	0	0	0	1	0	0	0	1	0	1	0	1	1	0	0	0	0	0	0	0	0	0	0	0	0	0	0
SF_p0172	Sf pCP301	143656	144064	0	0	0	1	0	0	0	1	0	1	0	1	1	0	0	0	0	0	0	0	0	0	0	0	0	0	0
SF_p0173	Sf pCP301	144032	144326	0.926653	0.926653	-0.926653	#DIV/0!	0.793772	0.793772	-0.793772	#DIV/0!	-5.88421e-07	#DIV/0!	-0.890939	0.372962	0.97745	0.926653	0.793772	1	1	0.926653	0.793772	0.926653	0	0	0	0	0	0	0
SF_p0174	Sf pCP301	144328	144559	11.5266	11.5266	11.5266	2.95469	11.9258	11.9258	11.9258	3.05205	8.84055e-06	3.05205	2.45755	0.0139889	0.130893	5.89688	5.81163	5	5	5.89688	5.81163	5.89688	17.4235	17.7374	10	10	17.4235	17.7374	17.4235
SF_p0175	Sf pCP301	144803	145160	0.571724	0.571724	-0.571724	-1.0461	0.213089	0.213089	-0.213089	-1.01691	-1.57962e-07	-1.01691	-0.0422633	0.966289	1	12.9731	12.8172	17	17	12.9731	12.8172	12.9731	12.4014	12.6041	11	11	12.4014	12.6041	12.4014
SF_p0176	Sf pCP301	145159	145582	3.61317	3.61317	-3.61317	-1.0775	4.08135	4.08135	-4.08135	-1.08745	-3.02549e-06	-1.08745	-0.413497	0.679242	1	50.2364	50.754	78	78	50.2364	50.754	50.2364	46.6233	46.6727	49	49	46.6233	46.6727	46.6233
SF_p0177	Sf pCP301	146244	146484	15.4017	15.4017	-15.4017	-4.06134	14.9742	14.9742	-14.9742	-3.9303	-1.11004e-05	-3.9303	-2.98328	0.00285178	0.0372577	20.4327	20.0844	18	18	20.4327	20.0844	20.4327	5.03103	5.11014	3	3	5.03103	5.11014	5.03103
SF_p0178	Sf pCP301	146630	146873	14.3952	14.3952	-14.3952	-1.57941	13.6501	13.6501	-13.6501	-1.54458	-1.01188e-05	-1.54458	-1.70921	0.087412	0.485274	39.2398	38.7158	35	35	39.2398	38.7158	39.2398	24.8446	25.0656	15	15	24.8446	25.0656	24.8446
SF_p0179	Sf pCP301	146845	147409	9.71708	9.71708	-9.71708	-1.05043	11.8736	11.8736	-11.8736	-1.06177	-8.80186e-06	-1.06177	-0.596461	0.550867	1	202.395	204.105	419	419	202.395	204.105	202.395	192.678	192.231	270	270	192.678	192.231	192.678
SF_p0180	Sf pCP301	147515	147734	31.7421	31.7421	-31.7421	-1.19406	28.5364	28.5364	-28.5364	-1.17086	-2.11539e-05	-1.17086	-1.49875	0.133938	0.63029	195.308	195.555	157	157	195.308	195.555	195.308	163.566	167.019	89	89	163.566	167.019	163.566
SF_p0183	Sf pCP301	153586	153913	0	0	0	1	0	0	0	1	0	1	0	1	1	0	0	0	0	0	0	0	0	0	0	0	0	0	0
SF_p0184	Sf pCP301	154127	154796	0	0	0	1	0	0	0	1	0	1	0	1	1	0	0	0	0	0	0	0	0	0	0	0	0	0	0
SF_p0186	Sf pCP301	156757	156943	12.1466	12.1466	-12.1466	-1.16038	9.4018	9.4018	-9.4018	-1.12206	-6.96953e-06	-1.12206	-0.735415	0.462087	1	87.8826	86.4256	60	60	87.8826	86.4256	87.8826	75.736	77.0238	35	35	75.736	77.0238	75.736
SF_p0187	Sf pCP301	157295	157622	11.2838	11.2838	-11.2838	-1.38198	10.4301	10.4301	-10.4301	-1.34567	-7.7318e-06	-1.34567	-1.23979	0.215052	0.789665	40.8238	40.6033	49	49	40.8238	40.6033	40.8238	29.54	30.1732	24	24	29.54	30.1732	29.54
SF_p0188	Sf pCP301	157674	158478	8.61657	8.61657	-8.61657	-1.41982	7.85924	7.85924	-7.85924	-1.37435	-5.82603e-06	-1.37435	-1.11316	0.265639	0.861815	29.1412	28.8539	86	86	29.1412	28.8539	29.1412	20.5246	20.9946	41	41	20.5246	20.9946	20.5246
SF_p0189	Sf pCP301	158490	158691	6.0072	6.0072	6.0072	#DIV/0!	6.10361	6.10361	6.10361	#DIV/0!	4.52459e-06	#DIV/0!	2.47055	0.0134905	0.127712	0	0	0	0	0	0	0	6.0072	6.10361	3	3	6.0072	6.10361	6.0072
SF_p0191	Sf pCP301	160005	160395	9.98888	9.98888	9.98888	1.22343	9.15861	9.15861	9.15861	1.20483	6.78925e-06	1.20483	0.922421	0.356309	0.964822	44.7075	44.7139	64	64	44.7075	44.7139	44.7075	54.6963	53.8725	53	53	54.6963	53.8725	54.6963
SF_p0192	Sf pCP301	160400	160850	14.3065	14.3065	-14.3065	-1.22216	13.0772	13.0772	-13.0772	-1.20297	-9.69413e-06	-1.20297	-1.09769	0.272342	0.871777	78.7038	77.5077	130	130	78.7038	77.5077	78.7038	64.3972	64.4305	72	72	64.3972	64.4305	64.3972
SF_p0193	Sf pCP301	160895	161276	30.5598	30.5598	-30.5598	-1.06103	39.6349	39.6349	-39.6349	-1.08032	-2.93813e-05	-1.08032	-1.23728	0.215984	0.790142	531.286	533.101	743	743	531.286	533.101	531.286	500.726	493.466	474	474	500.726	493.466	500.726
SF_p0197	Sf pCP301	164151	164463	1.78595	1.78595	-1.78595	-1.69222	1.47007	1.47007	-1.47007	-1.5414	-1.08976e-06	-1.5414	-0.55962	0.575739	1	4.36596	4.18538	5	5	4.36596	4.18538	4.36596	2.58002	2.71531	2	2	2.58002	2.71531	2.58002
SF_p0200	Sf pCP301	165428	165629	1.3554	1.3554	-1.3554	#DIV/0!	1.12932	1.12932	-1.12932	-14.2814	-8.37159e-07	-14.2814	-0.990713	0.321826	0.934446	1.3554	1.21434	1	1	1.3554	1.21434	1.3554	0	0.08503	0	0	0	0.08503	0
SF_p0201	Sf pCP301	165662	165878	1.26128	1.26128	-1.26128	#DIV/0!	1.03743	1.03743	-1.03743	-12.0583	-7.69041e-07	-12.0583	-0.937302	0.348603	0.958104	1.26128	1.13124	1	1	1.26128	1.13124	1.26128	0	0.0938141	0	0	0	0.0938141	0
SF_p0203	Sf pCP301	167031	167685	7.31086	7.31086	7.31086	1.22792	8.43826	8.43826	8.43826	1.26965	6.25526e-06	1.26965	1.00127	0.316694	0.926943	32.0758	31.2934	77	77	32.0758	31.2934	32.0758	39.3867	39.7317	64	64	39.3867	39.7317	39.3867
SF_p0204	Sf pCP301	167759	169361	0	0	0	1	0.0947933	0.0947933	0.0947933	#DIV/0!	7.02701e-08	#DIV/0!	0.307885	0.75817	1	0	0	0	0	0	0	0	0	0.0947933	0	0	0	0.0947933	0
SF_p0205	Sf pCP301	169357	169708	0	0	0	1	0.0964034	0.0964034	0.0964034	#DIV/0!	7.14636e-08	#DIV/0!	0.310489	0.756189	1	0	0	0	0	0	0	0	0	0.0964034	0	0	0	0.0964034	0
SF_p0206	Sf pCP301	169704	170379	0	0	0	1	0.100679	0.100679	0.100679	#DIV/0!	7.46328e-08	#DIV/0!	0.317299	0.751017	1	0	0	0	0	0	0	0	0	0.100679	0	0	0	0.100679	0
SF_p0207	Sf pCP301	170326	171064	1.30817	1.30817	-1.30817	-1.09994	0.942494	0.942494	-0.942494	-1.07112	-6.98669e-07	-1.07112	-0.179902	0.85723	1	14.397	14.1946	39	39	14.397	14.1946	14.397	13.0889	13.2521	24	24	13.0889	13.2521	13.0889
SF_p0208	Sf pCP301	171134	171545	0	0	0	1	0.101579	0.101579	0.101579	#DIV/0!	7.53006e-08	#DIV/0!	0.318715	0.749942	1	0	0	0	0	0	0	0	0	0.101579	0	0	0	0.101579	0
SF_p0209	Sf pCP301	171971	172610	1084.54	1084.54	1084.54	1.91339	982.624	982.624	982.624	1.78167	0.000728417	1.78167	16.6286	0	0	1187.38	1257.09	2785	2785	1187.38	1257.09	1187.38	2271.92	2239.71	3607	3607	2271.92	2239.71	2271.92
SF_p0210	Sf pCP301	172966	173239	19.4129	19.4129	-19.4129	-1.65838	19.3568	19.3568	-19.3568	-1.64327	-1.43492e-05	-1.64327	-2.17045	0.0299731	0.230969	48.8988	49.4483	49	49	48.8988	49.4483	48.8988	29.4859	30.0915	20	20	29.4859	30.0915	29.4859
SF_p0211	Sf pCP301	173437	174112	0	0	0	1	0.102497	0.102497	0.102497	#DIV/0!	7.59805e-08	#DIV/0!	0.320151	0.748854	1	0	0	0	0	0	0	0	0	0.102497	0	0	0	0.102497	0
SF_p0212	Sf pCP301	174108	174456	0	0	0	1	0.103039	0.103039	0.103039	#DIV/0!	7.63828e-08	#DIV/0!	0.320997	0.748212	1	0	0	0	0	0	0	0	0	0.103039	0	0	0	0.103039	0
SF_p0213	Sf pCP301	174475	176077	0	0	0	1	0.106337	0.106337	0.106337	#DIV/0!	7.88276e-08	#DIV/0!	0.326094	0.744353	1	0	0	0	0	0	0	0	0	0.106337	0	0	0	0.106337	0
SF_p0214	Sf pCP301	176265	176499	60.9992	60.9992	60.9992	1.61639	64.8111	64.8111	64.8111	1.66296	4.80443e-05	1.66296	4.01706	5.89302e-05	0.00121032	98.9618	97.7602	85	85	98.9618	97.7602	98.9618	159.961	162.571	93	93	159.961	162.571	159.961
SF_p0215	Sf pCP301	176550	176841	18.2151	18.2151	18.2151	2.21602	18.7562	18.7562	18.7562	2.27079	1.39039e-05	2.27079	2.69952	0.00694393	0.0777303	14.9793	14.7595	16	16	14.9793	14.7595	14.9793	33.1944	33.5156	24	24	33.1944	33.5156	33.1944
SF_p0216	Sf pCP301	176809	177061	3.29227	3.29227	-3.29227	-2.03067	3.07994	3.07994	-3.07994	-1.91851	-2.28315e-06	-1.91851	-0.98454	0.32485	0.937737	6.48657	6.43312	6	6	6.48657	6.43312	6.48657	3.19431	3.35319	2	2	3.19431	3.35319	3.19431
SF_p0217	Sf pCP301	177512	177797	31.9953	31.9953	-31.9953	-1.26041	26.2644	26.2644	-26.2644	-1.20939	-1.94697e-05	-1.20939	-1.57779	0.114614	0.574493	154.858	151.697	162	162	154.858	151.697	154.858	122.863	125.432	87	87	122.863	125.432	122.863
SF_p0218	Sf pCP301	177796	178072	30.9686	30.9686	-30.9686	-1.12419	23.3459	23.3459	-23.3459	-1.0917	-1.73063e-05	-1.0917	-1.01175	0.311655	0.921656	280.333	277.946	284	284	280.333	277.946	280.333	249.364	254.6	171	171	249.364	254.6	249.364
SF_p0219	Sf pCP301	178124	178304	13.6953	13.6953	13.6953	1.17073	16.0325	16.0325	16.0325	1.20292	1.18848e-05	1.20292	1.21529	0.224255	0.801594	80.2173	79.0073	53	53	80.2173	79.0073	80.2173	93.9126	95.0398	42	42	93.9126	95.0398	93.9126
SF_p0221	Sf pCP301	178875	179178	0	0	0	1	0.107343	0.107343	0.107343	#DIV/0!	7.9573e-08	#DIV/0!	0.327632	0.74319	1	0	0	0	0	0	0	0	0	0.107343	0	0	0	0.107343	0
SF_p0222	Sf pCP301	179386	179605	1.18764	1.18764	1.18764	1.47735	1.4382	1.4382	1.4382	1.59911	1.06614e-06	1.59911	0.575774	0.564768	1	2.488	2.40056	2	2	2.488	2.40056	2.488	3.67564	3.83876	2	2	3.67564	3.83876	3.67564
SF_p0223	Sf pCP301	179623	180004	9.65441	9.65441	9.65441	1.71061	10.0022	10.0022	10.0022	1.74385	7.41458e-06	1.74385	1.64669	0.0996219	0.527148	13.5861	13.4465	19	19	13.5861	13.4465	13.5861	23.2405	23.4487	22	22	23.2405	23.4487	23.2405
SF_p0230	Sf pCP301	185099	186421	0.206079	0.206079	-0.206079	#DIV/0!	0.00852332	0.00852332	0.00852332	1.08272	6.31832e-09	1.08272	0.0183989	0.985321	1	0.206079	0.103039	1	1	0.206079	0.103039	0.206079	0	0.111563	0	0	0	0.111563	0
SF_p0231	Sf pCP301	186423	186753	0	0	0	1	0.115439	0.115439	0.115439	#DIV/0!	8.55747e-08	#DIV/0!	0.339763	0.734035	1	0	0	0	0	0	0	0	0	0.115439	0	0	0	0.115439	0
SF_p0232	Sf pCP301	186967	187636	3.79686	3.79686	3.79686	1.09324	3.82457	3.82457	3.82457	1.09437	2.83515e-06	1.09437	0.415125	0.678051	1	40.7229	40.5294	100	100	40.7229	40.5294	40.7229	44.5197	44.354	74	74	44.5197	44.354	44.5197
SF_p0233	Sf pCP301	188107	188326	84.7571	84.7571	-84.7571	-1.92237	80.8456	80.8456	-80.8456	-1.86751	-5.99307e-05	-1.86751	-4.94581	7.58342e-07	2.17496e-05	176.648	174.038	142	142	176.648	174.038	176.648	91.891	93.1923	50	50	91.891	93.1923	91.891
SF_p0234	Sf pCP301	188313	191226	5.80494	5.80494	-5.80494	-1.0229	4.26911	4.26911	4.26911	1.01679	3.16468e-06	1.01679	0.188547	0.850448	1	259.343	254.249	2773	2773	259.343	254.249	259.343	253.538	258.518	1835	1835	253.538	258.518	253.538
SF_p0239	Sf pCP301	195759	196716	0.556457	0.556457	0.556457	2.95469	0.818776	0.818776	0.818776	6.75231	6.06957e-07	6.75231	0.77945	0.435715	1	0.284677	0.142339	1	1	0.284677	0.142339	0.284677	0.841134	0.961115	2	2	0.841134	0.961115	0.841134
SF_p0240	Sf pCP301	196724	197546	4.45984	4.45984	4.45984	1.61165	4.82638	4.82638	4.82638	1.68191	3.57778e-06	1.68191	1.10778	0.267957	0.865282	7.29148	7.07776	22	22	7.29148	7.07776	7.29148	11.7513	11.9041	24	24	11.7513	11.9041	11.7513
SF_p0242	Sf pCP301	197581	197884	0	0	0	1	0.117328	0.117328	0.117328	#DIV/0!	8.69751e-08	#DIV/0!	0.342532	0.731951	1	0	0	0	0	0	0	0	0	0.117328	0	0	0	0.117328	0
SF_p0247	Sf pCP301	198802	199195	7.07919	7.07919	7.07919	1.07347	9.49838	9.49838	9.49838	1.0995	7.04113e-06	1.0995	0.670963	0.502244	1	96.3578	95.4593	139	139	96.3578	95.4593	96.3578	103.437	104.958	101	101	103.437	104.958	103.437
SF_p0248	Sf pCP301	199215	200580	1.13907	1.13907	1.13907	1.12407	1.26045	1.26045	1.26045	1.13881	9.3437e-07	1.13881	0.286019	0.774863	1	9.181	9.08013	46	46	9.181	9.08013	9.181	10.3201	10.3406	35	35	10.3201	10.3406	10.3201
SF_p0249	Sf pCP301	200576	204077	3.22297	3.22297	3.22297	1.32612	3.43008	3.43008	3.43008	1.34867	2.54271e-06	1.34867	0.713588	0.475482	1	9.88271	9.83774	127	127	9.88271	9.83774	9.88271	13.1057	13.2678	114	114	13.1057	13.2678	13.1057
SF_p0254	Sf pCP301	206327	207146	0	0	0	1	0.118864	0.118864	0.118864	#DIV/0!	8.81135e-08	#DIV/0!	0.344766	0.73027	1	0	0	0	0	0	0	0	0	0.118864	0	0	0	0.118864	0
SF_p0255	Sf pCP301	207181	207484	0	0	0	1	0.120761	0.120761	0.120761	#DIV/0!	8.95196e-08	#DIV/0!	0.347506	0.728211	1	0	0	0	0	0	0	0	0	0.120761	0	0	0	0.120761	0
SF_p0256	Sf pCP301	207605	207773	0.847557	0.847557	-0.847557	-1.35378	0.584734	0.584734	-0.584734	-1.23435	-4.33462e-07	-1.23435	-0.247647	0.804408	1	3.24329	3.07991	2	2	3.24329	3.07991	3.24329	2.39573	2.49518	1	1	2.39573	2.49518	2.39573
SF_p0261	Sf pCP301	211005	211197	1.41894	1.41894	-1.41894	#DIV/0!	1.16232	1.16232	-1.16232	-10.2666	-8.61623e-07	-10.2666	-0.977747	0.3282	0.939714	1.41894	1.28775	1	1	1.41894	1.28775	1.41894	0	0.125431	0	0	0	0.125431	0
SF_p0262	Sf pCP301	211426	212623	0.346554	0.346554	-0.346554	-2.03067	0.0689087	0.0689087	-0.0689087	-1.14115	-5.10819e-08	-1.14115	-0.0673999	0.946263	1	0.682797	0.557091	3	3	0.682797	0.557091	0.682797	0.336243	0.488183	1	1	0.336243	0.488183	0.336243
SF_p0263	Sf pCP301	212632	212821	0	0	0	1	0.128266	0.128266	0.128266	#DIV/0!	9.5083e-08	#DIV/0!	0.358142	0.720237	1	0	0	0	0	0	0	0	0	0.128266	0	0	0	0.128266	0
SF_p0264	Sf pCP301	212966	213134	34.0598	34.0598	34.0598	1.47735	35.7372	35.7372	35.7372	1.49914	2.64919e-05	1.49914	2.67172	0.00754645	0.0813506	71.3523	71.5979	44	44	71.3523	71.5979	71.3523	105.412	107.335	44	44	105.412	107.335	105.412
SF_p0266	Sf pCP301	216181	216334	12.6257	12.6257	-12.6257	-2.19989	12.1807	12.1807	-12.1807	-2.14769	-9.02952e-06	-2.14769	-2.10744	0.0350797	0.258027	23.1482	22.7939	13	13	23.1482	22.7939	23.1482	10.5224	10.6132	4	4	10.5224	10.6132	10.5224
SF_p0267	Sf pCP301	216372	216756	1.04813	1.04813	1.04813	#DIV/0!	1.18693	1.18693	1.18693	#DIV/0!	8.79866e-07	#DIV/0!	1.08946	0.27595	0.875635	0	0	0	0	0	0	0	1.04813	1.18693	1	1	1.04813	1.18693	1.04813
SF_p0268	Sf pCP301	216789	217128	0	0	0	1	0.128994	0.128994	0.128994	#DIV/0!	9.56232e-08	#DIV/0!	0.359158	0.719477	1	0	0	0	0	0	0	0	0	0.128994	0	0	0	0.128994	0
SF_p0269	Sf pCP301	217154	217994	0	0	0	1	0.129362	0.129362	0.129362	#DIV/0!	9.58956e-08	#DIV/0!	0.359669	0.719095	1	0	0	0	0	0	0	0	0	0.129362	0	0	0	0.129362	0
SF_p0270	Sf pCP301	218766	218919	20.071	20.071	-20.071	-1.63582	19.8474	19.8474	-19.8474	-1.61686	-1.47128e-05	-1.61686	-2.16302	0.0305395	0.233847	51.6382	52.0224	29	29	51.6382	52.0224	51.6382	31.5673	32.175	12	12	31.5673	32.175	31.5673
SF_p0272	Sf pCP301	221215	221383	123.78	123.78	123.78	1.46828	125.701	125.701	125.701	1.48189	9.3182e-05	1.48189	4.94092	7.77614e-07	2.21711e-05	264.328	260.849	163	163	264.328	260.849	264.328	388.108	386.55	162	162	388.108	386.55	388.108
shf	Sf pCP301	191708	192551	56.9191	56.9191	56.9191	1.09418	56.5212	56.5212	56.5212	1.09487	4.1899e-05	1.09487	1.6003	0.109532	0.560344	604.336	595.747	1870	1870	604.336	595.747	604.336	661.255	652.268	1385	1385	661.255	652.268	661.255
spa13	Sf pCP301	130611	130950	396.583	396.583	396.583	1.54228	317.547	317.547	317.547	1.41294	0.000235397	1.41294	7.37439	1.65201e-13	9.42035e-12	731.318	768.996	910	910	731.318	768.996	731.318	1127.9	1086.54	950	950	1127.9	1086.54	1127.9
spa15	Sf pCP301	128821	129223	439.028	439.028	439.028	1.54439	346.92	346.92	346.92	1.40982	0.000257171	1.40982	7.68399	1.53211e-14	1.04593e-12	806.465	846.522	1190	1190	806.465	846.522	806.465	1245.49	1193.44	1244	1244	1245.49	1193.44	1245.49
spa24	Sf pCP301	132694	133345	158.816	158.816	158.816	1.26839	129.438	129.438	129.438	1.22068	9.59522e-05	1.22068	3.58734	0.000334081	0.00586699	591.743	586.553	1414	1414	591.743	586.553	591.743	750.559	715.991	1214	1214	750.559	715.991	750.559
spa29	Sf pCP301	133619	134390	71.2164	71.2164	71.2164	1.29814	76.9105	76.9105	76.9105	1.32973	5.70136e-05	1.32973	3.29964	0.000968119	0.01504	238.867	233.25	676	676	238.867	233.25	238.867	310.084	310.161	594	594	310.084	310.161	310.084
spa32	Sf pCP301	130936	131815	260.432	260.432	260.432	1.4627	235.69	235.69	235.69	1.42244	0.000174716	1.42244	6.41268	1.43004e-10	6.72951e-09	562.849	557.921	1816	1816	562.849	557.921	562.849	823.28	793.611	1798	1798	823.28	793.611	823.28
spa33	Sf pCP301	131943	132690	193.1	193.1	193.1	1.34674	162.079	162.079	162.079	1.29307	0.000120149	1.29307	4.55246	5.30236e-06	0.000137436	556.907	553.034	1527	1527	556.907	553.034	556.907	750.008	715.113	1392	1392	750.008	715.113	750.008
spa40	Sf pCP301	134396	135425	63.3021	63.3021	63.3021	1.32619	66.56	66.56	66.56	1.34258	4.93408e-05	1.34258	3.12018	0.00180745	0.0255414	194.068	194.289	733	733	194.068	194.289	194.068	257.37	260.849	658	658	257.37	260.849	257.37
spa47	Sf pCP301	129226	130519	677.154	677.154	677.154	1.54815	532.49	532.49	532.49	1.40709	0.000394733	1.40709	9.49545	0	0	1235.34	1308.04	5863	5863	1235.34	1308.04	1235.34	1912.49	1840.53	6144	6144	1912.49	1840.53	1912.49
spa9	Sf pCP301	133359	133620	96.4737	96.4737	96.4737	1.44866	99.9758	99.9758	99.9758	1.47199	7.41118e-05	1.47199	4.36953	1.24521e-05	0.000292986	215.026	211.817	206	206	215.026	211.817	215.026	311.5	311.793	202	202	311.5	311.793	311.5
stbA	Sf pCP301	161853	162813	56.7471	56.7471	56.7471	1.08895	35.2883	35.2883	35.2883	1.05517	2.61591e-05	1.05517	0.973509	0.3303	0.939714	637.954	639.654	2248	2248	637.954	639.654	637.954	694.702	674.943	1657	1657	694.702	674.943	694.702
stbB	Sf pCP301	161458	161854	65.3818	65.3818	65.3818	1.15328	62.2093	62.2093	62.2093	1.14621	4.61156e-05	1.14621	2.05897	0.0394976	0.282784	426.541	425.489	620	620	426.541	425.489	426.541	491.923	487.698	484	484	491.923	487.698	491.923
tap_1	Sf pCP301	209380	209455	5.36643	5.36643	5.36643	#DIV/0!	5.42678	5.42678	5.42678	#DIV/0!	4.02286e-06	#DIV/0!	2.32955	0.0198301	0.170488	0	0	0	0	0	0	0	5.36643	5.42678	1	1	5.36643	5.42678	5.36643
traD	Sf pCP301	197922	198108	1.09734	1.09734	-1.09734	-1.0461	0.636723	0.636723	-0.636723	-1.0265	-4.72002e-07	-1.0265	-0.0912501	0.927294	1	24.9001	24.6636	17	17	24.9001	24.6636	24.9001	23.8027	24.0268	11	11	23.8027	24.0268	23.8027
traX	Sf pCP301	204096	204843	2.06491	2.06491	2.06491	1.11555	2.78878	2.78878	2.78878	1.15822	2.06731e-06	1.15822	0.452156	0.651157	1	17.8706	17.6264	49	49	17.8706	17.6264	17.8706	19.9355	20.4152	37	37	19.9355	20.4152	19.9355
trbH	Sf pCP301	198107	198827	9.38855	9.38855	-9.38855	-1.20994	9.95803	9.95803	-9.95803	-1.22296	-7.38187e-06	-1.22296	-0.999399	0.317602	0.927917	54.1088	54.6217	143	143	54.1088	54.6217	54.1088	44.7203	44.6637	80	80	44.7203	44.6637	44.7203
ushA_1	Sf pCP301	155136	156789	90.8417	90.8417	90.8417	1.32672	93.1394	93.1394	93.1394	1.33703	6.9044e-05	1.33703	3.66538	0.000246973	0.00450029	278.04	276.357	1687	1687	278.04	276.357	278.04	368.881	369.497	1515	1515	368.881	369.497	368.881
virA	Sf pCP301	147912	149115	123.71	123.71	123.71	1.15848	47.6404	47.6404	47.6404	1.05873	3.53157e-05	1.05873	1.1661	0.243574	0.832503	780.621	811.24	3447	3447	780.621	811.24	780.621	904.331	858.881	2703	2703	904.331	858.881	904.331
virB	Sf pCP301	105791	106721	392.74	392.74	392.74	1.23159	213.014	213.014	213.014	1.12146	0.000157907	1.12146	3.49463	0.000474734	0.0081597	1695.84	1753.81	5789	5789	1695.84	1753.81	1695.84	2088.58	1966.83	4826	4826	2088.58	1966.83	2088.58
virF	Sf pCP301	36448	37237	17.4229	17.4229	17.4229	1.03638	11.5871	11.5871	11.5871	1.02418	8.58951e-06	1.02418	0.372101	0.709818	1	478.921	479.223	1387	1387	478.921	479.223	478.921	496.344	490.81	973	973	496.344	490.81	496.344
virK	Sf pCP301	193646	194597	36.1319	36.1319	36.1319	1.08431	31.3774	31.3774	31.3774	1.07286	2.326e-05	1.07286	1.05035	0.293555	0.899976	428.564	430.66	1496	1496	428.564	430.66	428.564	464.696	462.038	1098	1098	464.696	462.038	464.696
yccB	Sf pCP301	163183	164155	2.95614	2.95614	2.95614	1.5551	3.25044	3.25044	3.25044	1.61999	2.40955e-06	1.61999	0.877032	0.380469	0.984219	5.3254	5.24271	19	19	5.3254	5.24271	5.3254	8.28153	8.49316	20	20	8.28153	8.49316	8.28153
ycdA	Sf pCP301	164526	165210	1.36698	1.36698	1.36698	4.43204	1.67449	1.67449	1.67449	9.40823	1.2413e-06	9.40823	1.16307	0.244801	0.832749	0.398298	0.199149	1	1	0.398298	0.199149	0.398298	1.76527	1.87364	3	3	1.76527	1.87364	1.76527
yceA_1	Sf pCP301	165210	165432	1.22719	1.22719	-1.22719	#DIV/0!	0.901418	0.901418	-0.901418	-5.52634	-6.68219e-07	-5.52634	-0.790682	0.42913	1	1.22719	1.10057	1	1	1.22719	1.10057	1.22719	0	0.199149	0	0	0	0.199149	0
ycfA	Sf pCP301	165922	166693	1.78278	1.78278	-1.78278	-2.70756	1.5119	1.5119	-1.5119	-2.27945	-1.12077e-06	-2.27945	-0.768021	0.442475	1	2.82683	2.69358	8	8	2.82683	2.69358	2.82683	1.04405	1.18168	2	2	1.04405	1.18168	1.04405
yigA_1	Sf pCP301	205588	205801	9.91154	9.91154	-9.91154	-1.47685	8.88776	8.88776	-8.88776	-1.41916	-6.58848e-06	-1.41916	-1.24096	0.21462	0.789665	30.697	30.0915	24	24	30.697	30.0915	30.697	20.7855	21.2037	11	11	20.7855	21.2037	20.7855
yigB_1	Sf pCP301	205984	206287	11.5446	11.5446	-11.5446	-1.57941	10.2984	10.2984	-10.2984	-1.50463	-7.63416e-06	-1.50463	-1.44046	0.149737	0.670152	31.4695	30.7063	35	35	31.4695	30.7063	31.4695	19.9249	20.408	15	15	19.9249	20.408	19.9249
yihA_1	Sf pCP301	208066	208657	1.30908	1.30908	-1.30908	-1.12815	1.24594	1.24594	-1.24594	-1.12236	-9.23614e-07	-1.12236	-0.268018	0.788685	1	11.5244	11.4284	25	25	11.5244	11.4284	11.5244	10.2153	10.1824	15	15	10.2153	10.1824	10.2153
aas	Shigella flexneri 2457T	2928895	2931055	8.02444	8.02444	8.02444	1.1161	8.74306	8.74306	8.74306	1.12576	6.48121e-06	1.12576	0.719201	0.472017	1	69.118	69.5244	548	548	69.118	69.5244	69.118	77.1425	78.2675	414	414	77.1425	78.2675	77.1425
aat	Shigella flexneri 2457T	872912	873617	5.52325	5.52325	-5.52325	-1.27642	4.90949	4.90949	-4.90949	-1.24006	-3.63939e-06	-1.24006	-0.725363	0.468229	1	25.5047	25.3602	66	66	25.5047	25.3602	25.5047	19.9814	20.4507	35	35	19.9814	20.4507	19.9814
abc	Shigella flexneri 2457T	211997	213029	21.1468	21.1468	-21.1468	-1.4715	21.3639	21.3639	-21.3639	-1.47593	-1.5837e-05	-1.47593	-2.02652	0.0427119	0.296597	65.9971	66.2531	250	250	65.9971	66.2531	65.9971	44.8503	44.8892	115	115	44.8503	44.8892	44.8503
abrB	Shigella flexneri 2457T	605358	606450	3.47541	3.47541	-3.47541	-1.49628	3.22718	3.22718	-3.22718	-1.4472	-2.3923e-06	-1.4472	-0.767941	0.442522	1	10.4783	10.4437	42	42	10.4783	10.4437	10.4783	7.0029	7.21649	19	19	7.0029	7.21649	7.0029
accA	Shigella flexneri 2457T	199051	200011	9.25723	9.25723	9.25723	1.01703	13.3941	13.3941	13.3941	1.0246	9.92903e-06	1.0246	0.403482	0.686594	1	543.737	544.527	1916	1916	543.737	544.527	543.737	552.994	557.921	1319	1319	552.994	557.921	552.994
accB	Shigella flexneri 2457T	3383089	3383560	77.5579	77.5579	-77.5579	-1.23948	75.4025	75.4025	-75.4025	-1.22997	-5.58957e-05	-1.22997	-2.78895	0.00528788	0.0623791	401.424	403.277	694	694	401.424	403.277	401.424	323.866	327.875	379	379	323.866	327.875	323.866
accC	Shigella flexneri 2457T	3383570	3384920	50.903	50.903	-50.903	-1.15957	49.1223	49.1223	-49.1223	-1.15351	-3.64143e-05	-1.15351	-1.8715	0.0612762	0.378834	369.908	369.118	1833	1833	369.908	369.118	369.908	319.005	319.996	1070	1070	319.005	319.996	319.005
accD	Shigella flexneri 2457T	2420580	2421495	23.6267	23.6267	-23.6267	-1.03881	5.34426	5.34426	-5.34426	-1.00862	-3.96169e-06	-1.00862	-0.151487	0.879592	1	632.409	625.254	2124	2124	632.409	625.254	632.409	608.782	619.909	1384	1384	608.782	619.909	608.782
aceA	Shigella flexneri 2457T	3536253	3537558	0.578998	0.578998	0.578998	1.23112	0.799493	0.799493	0.799493	1.32978	5.92662e-07	1.32978	0.336407	0.736564	1	2.50516	2.42429	12	12	2.50516	2.42429	2.50516	3.08416	3.22378	10	10	3.08416	3.22378	3.08416
aceB	Shigella flexneri 2457T	3537587	3539189	15.6241	15.6241	15.6241	1.8203	16.1202	16.1202	16.1202	1.85731	1.19499e-05	1.85731	2.19928	0.0278581	0.218139	19.0467	18.8033	112	112	19.0467	18.8033	19.0467	34.6708	34.9235	138	138	34.6708	34.9235	34.6708
aceE	Shigella flexneri 2457T	120767	123431	54.2438	54.2438	-54.2438	-1.12245	59.1558	59.1558	-59.1558	-1.1337	-4.38521e-05	-1.1337	-1.92561	0.0541527	0.350854	497.216	501.618	4862	4862	497.216	501.618	497.216	442.972	442.462	2932	2932	442.972	442.462	442.972
aceF	Shigella flexneri 2457T	123445	125326	22.3257	22.3257	-22.3257	-1.094	12.7632	12.7632	-12.7632	-1.05278	-9.46137e-06	-1.05278	-0.572888	0.566721	1	259.835	254.6	1794	1794	259.835	254.6	259.835	237.51	241.837	1110	1110	237.51	241.837	237.51
aceK	Shigella flexneri 2457T	3534332	3536070	0.512869	0.512869	-0.512869	-1.18456	0.241501	0.241501	-0.241501	-1.08342	-1.79024e-07	-1.08342	-0.0983335	0.921667	1	3.29181	3.13658	21	21	3.29181	3.13658	3.29181	2.77894	2.89508	12	12	2.77894	2.89508	2.77894
ackA	Shigella flexneri 2457T	2401038	2402241	136.773	136.773	-136.773	-1.31988	134.439	134.439	-134.439	-1.31466	-9.96591e-05	-1.31466	-4.27585	1.90412e-05	0.000433299	564.348	561.684	2492	2492	564.348	561.684	564.348	427.575	427.245	1278	1278	427.575	427.245	427.575
acnA	Shigella flexneri 2457T	1329981	1332657	1.42168	1.42168	1.42168	1.07589	2.16122	2.16122	2.16122	1.11717	1.60211e-06	1.11717	0.345849	0.729456	1	18.7325	18.4448	184	184	18.7325	18.4448	18.7325	20.1542	20.606	134	134	20.1542	20.606	20.1542
acnB	Shigella flexneri 2457T	129352	131950	15.5468	15.5468	15.5468	1.16274	19.2218	19.2218	19.2218	1.20446	1.42491e-05	1.20446	1.33526	0.181792	0.728221	95.5309	94.0134	911	911	95.5309	94.0134	95.5309	111.078	113.235	717	717	111.078	113.235	111.078
acpD	Shigella flexneri 2457T	1434337	1434943	19.0068	19.0068	19.0068	1.60398	19.3142	19.3142	19.3142	1.62931	1.43176e-05	1.62931	2.1501	0.0315476	0.240049	31.4695	30.6909	70	70	31.4695	30.6909	31.4695	50.4764	50.0051	76	76	50.4764	50.0051	50.4764
acpP	Shigella flexneri 2457T	1142223	1142460	428.716	428.716	-428.716	-1.0454	172.534	172.534	172.534	1.01806	0.000127899	1.01806	1.24705	0.212378	0.78581	9870.92	9553.47	8587	8587	9870.92	9553.47	9870.92	9442.21	9726	5560	5560	9442.21	9726	9442.21
acpS	Shigella flexneri 2457T	2691276	2691657	3.92233	3.92233	-3.92233	-1.01875	1.94695	1.94695	1.94695	1.00923	1.44327e-06	1.00923	0.094603	0.92463	1	213.086	210.832	298	298	213.086	210.832	213.086	209.164	212.779	198	198	209.164	212.779	209.164
acrA	Shigella flexneri 2457T	420757	421951	8.48288	8.48288	-8.48288	-1.03756	0	0	0	-1	-2.71051e-20	-1	-1.70463e-15	1	1	234.332	230.09	1027	1027	234.332	230.09	234.332	225.849	230.09	670	670	225.849	230.09	225.849
acrB	Shigella flexneri 2457T	417585	420735	12.662	12.662	-12.662	-1.09802	7.22642	7.22642	-7.22642	-1.05461	-5.35693e-06	-1.05461	-0.438267	0.661192	1	141.84	139.564	1640	1640	141.84	139.564	141.84	129.178	132.338	1011	1011	129.178	132.338	129.178
acrD	Shigella flexneri 2457T	2553785	2556899	0.0917359	0.0917359	0.0917359	1.01719	0.223924	0.223924	0.223924	1.04259	1.65995e-07	1.04259	0.0683321	0.945521	1	5.33674	5.25744	61	61	5.33674	5.25744	5.33674	5.42847	5.48136	42	42	5.42847	5.48136	5.42847
acrR	Shigella flexneri 2457T	422092	422740	9.06363	9.06363	-9.06363	-1.10809	6.47791	6.47791	-6.47791	-1.07589	-4.80206e-06	-1.07589	-0.486661	0.626498	1	92.9142	91.835	221	221	92.9142	91.835	92.9142	83.8505	85.3571	135	135	83.8505	85.3571	83.8505
acs	Shigella flexneri 2457T	3468187	3470146	17.8434	17.8434	17.8434	2.60382	18.2571	18.2571	18.2571	2.65056	1.3534e-05	2.65056	2.87314	0.00406423	0.0517043	11.1255	11.0612	80	80	11.1255	11.0612	11.1255	28.9689	29.3183	141	141	28.9689	29.3183	28.9689
ada	Shigella flexneri 2457T	2310183	2311248	1.10436	1.10436	-1.10436	-1.20873	0.994112	0.994112	-0.994112	-1.18601	-7.36933e-07	-1.18601	-0.290845	0.77117	1	6.39521	6.3385	25	25	6.39521	6.3385	6.39521	5.29085	5.34438	14	14	5.29085	5.34438	5.29085
add	Shigella flexneri 2457T	1718586	1719588	3.22752	3.22752	3.22752	1.09347	4.05701	4.05701	4.05701	1.11807	3.00745e-06	1.11807	0.475558	0.634389	1	34.5303	34.362	127	127	34.5303	34.362	34.5303	37.7578	38.419	94	94	37.7578	38.419	37.7578
adhE	Shigella flexneri 2457T	1290815	1293491	5.46367	5.46367	5.46367	1.0967	5.56775	5.56775	5.56775	1.09872	4.12736e-06	1.09872	0.511761	0.608818	1	56.503	56.4013	555	555	56.503	56.4013	56.503	61.9667	61.9691	412	412	61.9667	61.9691	61.9667
adhP	Shigella flexneri 2457T	1821367	1822378	0.490108	0.490108	0.490108	1.18188	0.728564	0.728564	0.728564	1.2819	5.40083e-07	1.2819	0.300007	0.764171	1	2.69472	2.5845	10	10	2.69472	2.5845	2.69472	3.18483	3.31306	8	8	3.18483	3.31306	3.18483
adiA	Shigella flexneri 2457T	3501867	3504135	0.123038	0.123038	0.123038	1.03414	0.425326	0.425326	0.425326	1.12289	3.15293e-07	1.12289	0.156911	0.875315	1	3.60365	3.46106	30	30	3.60365	3.46106	3.60365	3.72669	3.88639	21	21	3.72669	3.88639	3.72669
adiY	Shigella flexneri 2457T	3500781	3501543	2.31699	2.31699	2.31699	1.10801	3.01924	3.01924	3.01924	1.14412	2.23816e-06	1.14412	0.450501	0.652349	1	21.4517	20.9489	60	60	21.4517	20.9489	21.4517	23.7687	23.9682	45	45	23.7687	23.9682	23.7687
adk	Shigella flexneri 2457T	433500	434145	18.1079	18.1079	18.1079	1.02231	53.8381	53.8381	-53.8381	-1.06755	-3.99101e-05	-1.06755	-1.32668	0.184615	0.732267	811.817	850.837	1922	1922	811.817	850.837	811.817	829.925	796.999	1330	1330	829.925	796.999	829.925
aefA	Shigella flexneri 2457T	422867	426230	10.5018	10.5018	-10.5018	-1.27857	10.1306	10.1306	-10.1306	-1.2646	-7.50978e-06	-1.2646	-1.08798	0.276602	0.875695	48.2008	48.4171	595	595	48.2008	48.4171	48.2008	37.6991	38.2865	315	315	37.6991	38.2865	37.6991
aer	Shigella flexneri 2457T	3196664	3198185	1.62451	1.62451	1.62451	1.47735	1.84233	1.84233	1.84233	1.56406	1.36571e-06	1.56406	0.636625	0.524369	1	3.40321	3.26616	19	19	3.40321	3.26616	3.40321	5.02772	5.10849	19	19	5.02772	5.10849	5.02772
agaA	Shigella flexneri 2457T	3264472	3264916	12.8537	12.8537	-12.8537	-1.16488	10.2438	10.2438	-10.2438	-1.12922	-7.5937e-06	-1.12922	-0.788481	0.430416	1	90.812	89.5208	148	148	90.812	89.5208	90.812	77.9583	79.277	86	86	77.9583	79.277	77.9583
agaB	Shigella flexneri 2457T	3265663	3265858	4.19132	4.19132	-4.19132	#DIV/0!	4.04002	4.04002	-4.04002	#DIV/0!	-2.99486e-06	#DIV/0!	-2.00998	0.0444331	0.305053	4.19132	4.04002	3	3	4.19132	4.04002	4.19132	0	0	0	0	0	0	0
agaC	Shigella flexneri 2457T	3265896	3266700	0.616293	0.616293	0.616293	1.18188	0.919729	0.919729	0.919729	1.28262	6.81793e-07	1.28262	0.337456	0.735773	1	3.38851	3.25426	10	10	3.38851	3.25426	3.38851	4.0048	4.17399	8	8	4.0048	4.17399	4.0048
agaD	Shigella flexneri 2457T	3266689	3267481	3.12703	3.12703	-3.12703	-2.53833	2.92684	2.92684	-2.92684	-2.37223	-2.16966e-06	-2.37223	-1.09133	0.275129	0.8755	5.15977	5.05975	15	15	5.15977	5.05975	5.15977	2.03274	2.13291	4	4	2.03274	2.13291	2.03274
agaE	Shigella flexneri 2457T	3263145	3263955	8.98051	8.98051	-8.98051	-1.34101	8.54037	8.54037	-8.54037	-1.32097	-6.33096e-06	-1.32097	-1.08678	0.277134	0.875793	35.3158	35.1482	105	105	35.3158	35.1482	35.3158	26.3353	26.6078	53	53	26.3353	26.6078	26.3353
agaF	Shigella flexneri 2457T	3264041	3264476	10.1707	10.1707	10.1707	1.07092	15.7793	15.7793	15.7793	1.11216	1.16972e-05	1.11216	0.915411	0.359976	0.970413	143.42	140.691	229	229	143.42	140.691	143.42	153.591	156.47	166	166	153.591	156.47	153.591
agaI	Shigella flexneri 2457T	3267481	3268237	4.98738	4.98738	-4.98738	-1.62453	4.55761	4.55761	-4.55761	-1.55715	-3.37855e-06	-1.55715	-0.996505	0.319005	0.929775	12.9731	12.7378	36	36	12.9731	12.7378	12.9731	7.98576	8.18018	15	15	7.98576	8.18018	7.98576
agaR	Shigella flexneri 2457T	3259516	3260341	35.4523	35.4523	35.4523	1.47087	38.1178	38.1178	38.1178	1.5105	2.82566e-05	1.5105	2.78417	0.0053665	0.0629817	75.2914	74.6682	228	228	75.2914	74.6682	75.2914	110.744	112.786	227	227	110.744	112.786	110.744
agaV	Shigella flexneri 2457T	3261856	3262366	0.813384	0.813384	-0.813384	-2.03067	0.542658	0.542658	-0.542658	-1.59016	-4.02271e-07	-1.59016	-0.351628	0.725117	1	1.60257	1.46217	3	3	1.60257	1.46217	1.60257	0.789181	0.919516	1	1	0.789181	0.919516	0.789181
agaW	Shigella flexneri 2457T	3262376	3263156	0.2142	0.2142	-0.2142	-1.08302	0.0421769	0.0421769	0.0421769	1.01582	3.12657e-08	1.01582	0.018191	0.985486	1	2.79422	2.66677	8	8	2.79422	2.66677	2.79422	2.58002	2.70895	5	5	2.58002	2.70895	2.58002
agaZ	Shigella flexneri 2457T	3260589	3261870	7.44292	7.44292	-7.44292	-1.53838	6.77415	6.77415	-6.77415	-1.48426	-5.02166e-06	-1.48426	-1.14914	0.250499	0.844842	21.2675	20.7627	100	100	21.2675	20.7627	21.2675	13.8245	13.9885	44	44	13.8245	13.9885	13.8245
agp	Shigella flexneri 2457T	1058117	1059359	1.54683	1.54683	1.54683	1.05877	2.31671	2.31671	2.31671	1.08905	1.71737e-06	1.08905	0.314261	0.753323	1	26.3223	26.0149	120	120	26.3223	26.0149	26.3223	27.8692	28.3316	86	86	27.8692	28.3316	27.8692
ahpC	Shigella flexneri 2457T	540683	541247	22.5621	22.5621	22.5621	1.01022	52.4689	52.4689	-52.4689	-1.02399	-3.88951e-05	-1.02399	-0.789234	0.429975	1	2207.5	2239.71	4570	4570	2207.5	2239.71	2207.5	2230.07	2187.24	3125	3125	2230.07	2187.24	2230.07
ahpF	Shigella flexneri 2457T	541461	543057	6.05592	6.05592	-6.05592	-1.03892	0.392112	0.392112	-0.392112	-1.00247	-2.90671e-07	-1.00247	-0.0220136	0.982437	1	161.652	158.853	947	947	161.652	158.853	161.652	155.596	158.461	617	617	155.596	158.461	155.596
aidB	Shigella flexneri 2457T	4509921	4512338	0.543156	0.543156	0.543156	1.6884	0.811914	0.811914	0.811914	2.22093	6.0187e-07	2.22093	0.554767	0.579054	1	0.789016	0.664994	7	7	0.789016	0.664994	0.789016	1.33217	1.47691	8	8	1.33217	1.47691	1.33217
ais	Shigella flexneri 2457T	2357204	2357783	4.03147	4.03147	-4.03147	-2.93319	3.80454	3.80454	-3.80454	-2.7297	-2.8203e-06	-2.7297	-1.32831	0.184075	0.732267	6.11687	6.00408	13	13	6.11687	6.00408	6.11687	2.0854	2.19954	3	3	2.0854	2.19954	2.0854
alaS	Shigella flexneri 2457T	2787514	2790145	103.598	103.598	-103.598	-1.12949	182.781	182.781	-182.781	-1.23918	-0.000135495	-1.23918	-4.41999	9.87116e-06	0.000244944	903.668	946.99	8727	8727	903.668	946.99	903.668	800.07	764.208	5230	5230	800.07	764.208	800.07
alaT	Shigella flexneri 2457T	3723025	3723101	0	0	0	1	0	0	0	1	0	1	0	1	1	0	0	0	0	0	0	0	0	0	0	0	0	0	0
alaU	Shigella flexneri 2457T	3399925	3400001	0	0	0	1	0	0	0	1	0	1	0	1	1	0	0	0	0	0	0	0	0	0	0	0	0	0	0
alaV	Shigella flexneri 2457T	215883	215959	0	0	0	1	0	0	0	1	0	1	0	1	1	0	0	0	0	0	0	0	0	0	0	0	0	0	0
alaW	Shigella flexneri 2457T	2497705	2497781	0	0	0	1	0	0	0	1	0	1	0	1	1	0	0	0	0	0	0	0	0	0	0	0	0	0	0
alaX	Shigella flexneri 2457T	2497590	2497666	0	0	0	1	0	0	0	1	0	1	0	1	1	0	0	0	0	0	0	0	0	0	0	0	0	0	0
aldA	Shigella flexneri 2457T	1441194	1442634	2.02111	2.02111	2.02111	2.06829	2.30135	2.30135	2.30135	2.29718	1.70598e-06	2.29718	0.951526	0.341337	0.950841	1.89192	1.77411	10	10	1.89192	1.77411	1.89192	3.91302	4.07546	14	14	3.91302	4.07546	3.91302
aldB	Shigella flexneri 2457T	4044318	4045947	0.900884	0.900884	0.900884	3.69337	1.22441	1.22441	1.22441	8.32121	9.07651e-07	8.32121	0.98066	0.32676	0.938872	0.334483	0.167241	2	2	0.334483	0.167241	0.334483	1.23537	1.39165	5	5	1.23537	1.39165	1.23537
aldH	Shigella flexneri 2457T	1356754	1358242	0.540971	0.540971	0.540971	#DIV/0!	0.664179	0.664179	0.664179	#DIV/0!	4.92355e-07	#DIV/0!	0.814972	0.415088	1	0	0	0	0	0	0	0	0.540971	0.664179	2	2	0.540971	0.664179	0.540971
alkA	Shigella flexneri 2457T	2136534	2137383	3.20216	3.20216	3.20216	1.41579	3.54415	3.54415	3.54415	1.47512	2.62727e-06	1.47512	0.824825	0.409471	1	7.70137	7.45944	24	24	7.70137	7.45944	7.70137	10.9035	11.0036	23	23	10.9035	11.0036	10.9035
alkB	Shigella flexneri 2457T	2309533	2310184	3.36687	3.36687	-3.36687	-3.72289	3.04749	3.04749	-3.04749	-3.18894	-2.2591e-06	-3.18894	-1.26193	0.206973	0.777337	4.60337	4.43971	11	11	4.60337	4.43971	4.60337	1.23651	1.39222	2	2	1.23651	1.39222	1.23651
alr	Shigella flexneri 2457T	3447629	3448709	1.30005	1.30005	-1.30005	-1.04779	0.556856	0.556856	-0.556856	-1.02024	-4.12796e-07	-1.02024	-0.0746917	0.94046	1	28.5049	28.0705	113	113	28.5049	28.0705	28.5049	27.2048	27.5136	73	73	27.2048	27.5136	27.2048
amiA	Shigella flexneri 2457T	2526420	2527290	21.1393	21.1393	-21.1393	-1.20676	17.0732	17.0732	-17.0732	-1.16462	-1.26563e-05	-1.16462	-1.13954	0.254479	0.850803	123.379	120.784	394	394	123.379	120.784	123.379	102.24	103.711	221	221	102.24	103.711	102.24
amiB	Shigella flexneri 2457T	4493042	4494380	2.04471	2.04471	-2.04471	-1.14777	1.66771	1.66771	-1.66771	-1.11901	-1.23627e-06	-1.11901	-0.306046	0.75957	1	15.8819	15.681	78	78	15.8819	15.681	15.8819	13.8372	14.0133	46	46	13.8372	14.0133	13.8372
amn	Shigella flexneri 2457T	2047750	2049205	8.70792	8.70792	-8.70792	-1.14244	8.94927	8.94927	-8.94927	-1.146	-6.63407e-06	-1.146	-0.7803	0.435214	1	69.841	70.2469	373	373	69.841	70.2469	69.841	61.1331	61.2976	221	221	61.1331	61.2976	61.1331
ampC	Shigella flexneri 2457T	4474390	4475524	4.12768	4.12768	-4.12768	-2.45372	3.86993	3.86993	-3.86993	-2.30405	-2.86877e-06	-2.30405	-1.23588	0.216504	0.790142	6.96706	6.83755	29	29	6.96706	6.83755	6.96706	2.83938	2.96762	8	8	2.83938	2.96762	2.83938
ampD	Shigella flexneri 2457T	116483	117035	8.8718	8.8718	-8.8718	-1.57941	8.43726	8.43726	-8.43726	-1.5425	-6.25452e-06	-1.5425	-1.34175	0.179676	0.724534	24.1836	23.9899	49	49	24.1836	23.9899	24.1836	15.3118	15.5526	21	21	15.3118	15.5526	15.3118
ampE	Shigella flexneri 2457T	117031	117886	0.730596	0.730596	-0.730596	-1.04434	0.242503	0.242503	-0.242503	-1.01448	-1.79767e-07	-1.01448	-0.0417528	0.966696	1	17.2065	16.9883	54	54	17.2065	16.9883	17.2065	16.4759	16.7458	35	35	16.4759	16.7458	16.4759
ampG	Shigella flexneri 2457T	386969	388445	7.13429	7.13429	-7.13429	-1.2754	6.40311	6.40311	-6.40311	-1.24425	-4.74661e-06	-1.24425	-0.834793	0.403834	1	33.0393	32.619	179	179	33.0393	32.619	33.0393	25.905	26.2159	95	95	25.905	26.2159	25.905
amtB	Shigella flexneri 2457T	407859	409146	1.13514	1.13514	-1.13514	-1.22686	0.939093	0.939093	-0.939093	-1.18451	-6.96148e-07	-1.18451	-0.281634	0.778224	1	6.13881	6.02883	29	29	6.13881	6.02883	6.13881	5.00367	5.08974	16	16	5.00367	5.08974	5.00367
amyA	Shigella flexneri 2457T	1978957	1980445	5.80137	5.80137	5.80137	1.58678	6.00997	6.00997	6.00997	1.61034	4.45518e-06	1.61034	1.18543	0.235848	0.821823	9.88679	9.84694	54	54	9.88679	9.84694	9.88679	15.6882	15.8569	58	58	15.6882	15.8569	15.6882
ansA	Shigella flexneri 2457T	1529250	1530267	4.58866	4.58866	-4.58866	-1.12335	4.22077	4.22077	-4.22077	-1.11215	-3.12884e-06	-1.11215	-0.473402	0.635926	1	41.7896	41.8574	156	156	41.7896	41.8574	41.7896	37.2009	37.6367	94	94	37.2009	37.6367	37.2009
ansB	Shigella flexneri 2457T	3033956	3035003	12.8844	12.8844	-12.8844	-1.37659	12.6063	12.6063	-12.6063	-1.36536	-9.34504e-06	-1.36536	-1.39544	0.162882	0.701144	47.0974	47.1102	181	181	47.0974	47.1102	47.0974	34.2129	34.5039	89	89	34.2129	34.5039	34.2129
apaG	Shigella flexneri 2457T	50032	50410	11.7101	11.7101	-11.7101	-1.33327	11.5004	11.5004	-11.5004	-1.32508	-8.52526e-06	-1.32508	-1.26806	0.204775	0.773887	46.8475	46.8776	65	65	46.8475	46.8776	46.8475	35.1374	35.3771	33	33	35.1374	35.3771	35.1374
apaH	Shigella flexneri 2457T	49183	50026	0.557446	0.557446	-0.557446	-1.03649	0.0613273	0.0613273	-0.0613273	-1.00395	-4.54618e-08	-1.00395	-0.0109939	0.991228	1	15.8355	15.5895	49	49	15.8355	15.5895	15.8355	15.2781	15.5281	32	32	15.2781	15.5281	15.2781
apbA	Shigella flexneri 2457T	372110	373022	19.9696	19.9696	19.9696	1.63066	20.3092	20.3092	20.3092	1.6579	1.50551e-05	1.6579	2.24214	0.0249524	0.200904	31.6647	30.8699	106	106	31.6647	30.8699	31.6647	51.6343	51.1791	117	117	51.6343	51.1791	51.6343
aphA	Shigella flexneri 2457T	3451263	3451977	33.3109	33.3109	33.3109	1.18188	37.7495	37.7495	37.7495	1.20605	2.79836e-05	1.20605	1.87788	0.0603972	0.376764	183.15	183.204	480	480	183.15	183.204	183.15	216.461	220.954	384	384	216.461	220.954	216.461
appA	Shigella flexneri 2457T	1032498	1033797	2.1441	2.1441	-2.1441	-1.12815	1.67702	1.67702	-1.67702	-1.09901	-1.24317e-06	-1.09901	-0.281258	0.778512	1	18.8755	18.6149	90	90	18.8755	18.6149	18.8755	16.7314	16.9378	54	54	16.7314	16.9378	16.7314
appB	Shigella flexneri 2457T	1031178	1032315	1.10538	1.10538	-1.10538	-1.62453	0.868564	0.868564	-0.868564	-1.46218	-6.43864e-07	-1.46218	-0.403783	0.686372	1	2.87531	2.74782	12	12	2.87531	2.74782	2.87531	1.76993	1.87926	5	5	1.76993	1.87926	1.76993
appC	Shigella flexneri 2457T	1029622	1031167	2.14426	2.14426	2.14426	2.21602	2.41594	2.41594	2.41594	2.46441	1.79093e-06	2.46441	1.01056	0.312229	0.922789	1.76334	1.64977	10	10	1.76334	1.64977	1.76334	3.9076	4.06571	15	15	3.9076	4.06571	3.9076
apt	Shigella flexneri 2457T	427743	428295	103.385	103.385	-103.385	-1.42967	97.7661	97.7661	-97.7661	-1.39888	-7.24738e-05	-1.39888	-4.03238	5.52159e-05	0.00114372	344	342.865	697	697	344	342.865	344	240.615	245.099	330	330	240.615	245.099	240.615
aqpZ	Shigella flexneri 2457T	860702	861398	3.54061	3.54061	-3.54061	-4.06134	3.24232	3.24232	-3.24232	-3.51782	-2.40352e-06	-3.51782	-1.34424	0.178872	0.724247	4.69717	4.53006	12	12	4.69717	4.53006	4.69717	1.15656	1.28775	2	2	1.15656	1.28775	1.15656
araA	Shigella flexneri 2457T	64162	65665	0.0903359	0.0903359	-0.0903359	-1.01533	0.0967281	0.0967281	0.0967281	1.01637	7.17043e-08	1.01637	0.0280267	0.977641	1	5.98163	5.90736	33	33	5.98163	5.90736	5.98163	5.89129	6.00408	22	22	5.89129	6.00408	5.89129
araB	Shigella flexneri 2457T	65675	67376	0.585965	0.585965	-0.585965	-1.35378	0.368421	0.368421	-0.368421	-1.20825	-2.73109e-07	-1.20825	-0.1864	0.852131	1	2.24227	2.13751	14	14	2.24227	2.13751	2.24227	1.65631	1.76909	7	7	1.65631	1.76909	1.65631
araC	Shigella flexneri 2457T	67714	68593	24.595	24.595	24.595	1.41547	26.3572	26.3572	26.3572	1.44702	1.95385e-05	1.44702	2.19434	0.0282108	0.219835	59.1983	58.9626	191	191	59.1983	58.9626	59.1983	83.7933	85.3199	183	183	83.7933	85.3199	83.7933
araD	Shigella flexneri 2457T	63267	63963	0	0	0	1	0	0	0	1	0	1	0	1	1	0	0	0	0	0	0	0	0	0	0	0	0	0	0
araE	Shigella flexneri 2457T	2935805	2937224	6.03128	6.03128	6.03128	1.43631	6.61967	6.61967	6.61967	1.48526	4.90715e-06	1.48526	1.1369	0.25558	0.850803	13.8234	13.6414	72	72	13.8234	13.6414	13.8234	19.8547	20.2611	70	70	19.8547	20.2611	19.8547
araF	Shigella flexneri 2457T	1958077	1959067	0.619397	0.619397	0.619397	1.16077	0.934214	0.934214	0.934214	1.25307	6.92531e-07	1.25307	0.323932	0.74599	1	3.85263	3.69159	14	14	3.85263	3.69159	3.85263	4.47203	4.6258	11	11	4.47203	4.6258	4.47203
araG	Shigella flexneri 2457T	1956493	1958008	0.0288081	0.0288081	0.0288081	1.00728	0.347129	0.347129	0.347129	1.09117	2.57326e-07	1.09117	0.12302	0.902092	1	3.95617	3.80755	22	22	3.95617	3.80755	3.95617	3.98498	4.15468	15	15	3.98498	4.15468	3.98498
araH	Shigella flexneri 2457T	1955492	1956482	0.369144	0.369144	0.369144	1.14905	0.58844	0.58844	0.58844	1.24638	4.36209e-07	1.24638	0.254048	0.799458	1	2.47669	2.3883	9	9	2.47669	2.3883	2.47669	2.84584	2.97674	7	7	2.84584	2.97674	2.84584
araJ	Shigella flexneri 2457T	339944	341126	1.10992	1.10992	-1.10992	-1.09054	0.787159	0.787159	-0.787159	-1.06334	-5.83519e-07	-1.06334	-0.155452	0.876465	1	13.3683	13.2141	58	58	13.3683	13.2141	13.3683	12.2584	12.4269	36	36	12.2584	12.4269	12.2584
arcA	Shigella flexneri 2457T	4597291	4598008	246.218	246.218	246.218	1.22048	132.497	132.497	132.497	1.11482	9.82197e-05	1.11482	2.68332	0.00728961	0.0799383	1116.72	1153.95	2939	2939	1116.72	1153.95	1116.72	1362.94	1286.45	2428	2428	1362.94	1286.45	1362.94
arcB	Shigella flexneri 2457T	3333972	3336309	0.71302	0.71302	-0.71302	-1.01533	0.717173	0.717173	-0.717173	-1.01541	-5.31639e-07	-1.01541	-0.0740499	0.940971	1	47.2129	47.2598	405	405	47.2129	47.2598	47.2129	46.4999	46.5426	270	270	46.4999	46.5426	46.4999
arcC	Shigella flexneri 2457T	468820	469714	0.159272	0.159272	-0.159272	-1.35378	0.123611	0.123611	0.123611	1.27259	9.16327e-08	1.27259	0.121765	0.903085	1	0.609477	0.453475	2	2	0.609477	0.453475	0.609477	0.450204	0.577087	1	1	0.450204	0.577087	0.450204
argA	Shigella flexneri 2457T	2904257	2905589	13.2982	13.2982	-13.2982	-1.65686	12.5353	12.5353	-12.5353	-1.60507	-9.29241e-06	-1.60507	-1.70634	0.0879455	0.485665	33.5432	33.2526	164	164	33.5432	33.2526	33.5432	20.245	20.7172	67	67	20.245	20.7172	20.245
argB	Shigella flexneri 2457T	3601672	3602446	3.71976	3.71976	-3.71976	-3.38445	3.53423	3.53423	-3.53423	-3.12142	-2.61992e-06	-3.12142	-1.34877	0.177411	0.720979	5.27977	5.20021	15	15	5.27977	5.20021	5.27977	1.56001	1.66598	3	3	1.56001	1.66598	1.56001
argC	Shigella flexneri 2457T	3602456	3603461	2.75993	2.75993	-2.75993	-1.86145	2.52178	2.52178	-2.52178	-1.74978	-1.86939e-06	-1.74978	-0.829225	0.406977	1	5.96377	5.88514	22	22	5.96377	5.88514	5.96377	3.20384	3.36336	8	8	3.20384	3.36336	3.20384
argD	Shigella flexneri 2457T	4313313	4314534	2.51503	2.51503	-2.51503	-1.63582	2.27993	2.27993	-2.27993	-1.55194	-1.69011e-06	-1.55194	-0.702217	0.482544	1	6.47064	6.41072	29	29	6.47064	6.41072	6.47064	3.9556	4.13079	12	12	3.9556	4.13079	3.9556
argE	Shigella flexneri 2457T	3603614	3604766	3.10308	3.10308	3.10308	1.0924	3.72916	3.72916	3.72916	1.11195	2.76442e-06	1.11195	0.44462	0.656595	1	33.5815	33.3097	142	142	33.5815	33.3097	33.5815	36.6846	37.0389	105	105	36.6846	37.0389	36.6846
argG	Shigella flexneri 2457T	3301935	3303279	1.1457	1.1457	-1.1457	-1.04027	0.536181	0.536181	-0.536181	-1.01866	-3.9747e-07	-1.01866	-0.0704076	0.943869	1	29.595	29.2658	146	146	29.595	29.2658	29.595	28.4493	28.7296	95	95	28.4493	28.7296	28.4493
argH	Shigella flexneri 2457T	3600238	3601612	3.31139	3.31139	-3.31139	-1.21329	2.86356	2.86356	-2.86356	-1.1822	-2.12275e-06	-1.1822	-0.488966	0.624866	1	18.8366	18.5805	95	95	18.8366	18.5805	18.8366	15.5252	15.7169	53	53	15.5252	15.7169	15.5252
argI	Shigella flexneri 2457T	4401352	4402366	9.44578	9.44578	-9.44578	-1.8206	8.83649	8.83649	-8.83649	-1.75906	-6.55047e-06	-1.75906	-1.55919	0.118951	0.588352	20.9566	20.4779	78	78	20.9566	20.4779	20.9566	11.5108	11.6414	29	29	11.5108	11.6414	11.5108
argQ	Shigella flexneri 2457T	2786183	2786260	17.6907	17.6907	-17.6907	#DIV/0!	17.5009	17.5009	-17.5009	#DIV/0!	-1.29734e-05	#DIV/0!	-4.18343	2.87161e-05	0.000629805	17.6907	17.5009	5	5	17.6907	17.5009	17.6907	0	0	0	0	0	0	0
argR	Shigella flexneri 2457T	3362636	3363107	10.2385	10.2385	10.2385	1.02167	7.81027	7.81027	7.81027	1.01648	5.78973e-06	1.01648	0.25268	0.800515	1	472.57	473.968	817	817	472.57	473.968	472.57	482.808	481.778	565	565	482.808	481.778	482.808
argS	Shigella flexneri 2457T	1930221	1931955	52.0022	52.0022	-52.0022	-1.26735	47.7662	47.7662	-47.7662	-1.24585	-3.5409e-05	-1.24585	-2.28687	0.0222034	0.182407	246.512	242.055	1569	1569	246.512	242.055	246.512	194.51	194.289	838	838	194.51	194.289	194.51
argT	Shigella flexneri 2457T	2414577	2415360	217.602	217.602	217.602	1.40796	181.616	181.616	181.616	1.33917	0.000134631	1.33917	5.13284	2.85429e-07	8.64673e-06	533.39	535.473	1533	1533	533.39	535.473	533.39	750.992	717.089	1461	1461	750.992	717.089	750.992
argU	Shigella flexneri 2457T	479735	479812	0	0	0	1	0	0	0	1	0	1	0	1	1	0	0	0	0	0	0	0	0	0	0	0	0	0	0
argV	Shigella flexneri 2457T	2786606	2786683	0	0	0	1	0	0	0	1	0	1	0	1	1	0	0	0	0	0	0	0	0	0	0	0	0	0	0
argW	Shigella flexneri 2457T	2454725	2454800	0	0	0	1	0	0	0	1	0	1	0	1	1	0	0	0	0	0	0	0	0	0	0	0	0	0	0
argX	Shigella flexneri 2457T	3782277	3782354	10.4541	10.4541	10.4541	#DIV/0!	10.5436	10.5436	10.5436	#DIV/0!	7.81593e-06	#DIV/0!	3.2471	0.00116591	0.0176598	0	0	0	0	0	0	0	10.4541	10.5436	2	2	10.4541	10.5436	10.4541
argY	Shigella flexneri 2457T	2786465	2786542	0	0	0	1	0	0	0	1	0	1	0	1	1	0	0	0	0	0	0	0	0	0	0	0	0	0	0
argZ	Shigella flexneri 2457T	2786324	2786401	0	0	0	1	0	0	0	1	0	1	0	1	1	0	0	0	0	0	0	0	0	0	0	0	0	0	0
aroA	Shigella flexneri 2457T	945132	946416	31.5193	31.5193	-31.5193	-1.45091	30.4596	30.4596	-30.4596	-1.43863	-2.25796e-05	-1.43863	-2.34073	0.0192464	0.167481	101.421	99.9028	478	478	101.421	99.9028	101.421	69.9016	69.4432	223	223	69.9016	69.4432	69.9016
aroB	Shigella flexneri 2457T	4285003	4286092	34.9773	34.9773	-34.9773	-1.25787	29.2187	29.2187	-29.2187	-1.21129	-2.16597e-05	-1.21129	-1.67097	0.0947283	0.510165	170.617	167.508	682	682	170.617	167.508	170.617	135.639	138.29	367	367	135.639	138.29	135.639
aroC	Shigella flexneri 2457T	2433967	2435053	2.14046	2.14046	2.14046	1.04612	2.02813	2.02813	2.02813	1.04377	1.50345e-06	1.04377	0.208415	0.834905	1	46.4095	46.3359	185	185	46.4095	46.3359	46.4095	48.5499	48.364	131	131	48.5499	48.364	48.5499
aroD	Shigella flexneri 2457T	1794510	1795269	8.06687	8.06687	-8.06687	-1.35378	7.11291	7.11291	-7.11291	-1.30767	-5.27278e-06	-1.30767	-0.97383	0.330141	0.939714	30.8689	30.2316	86	86	30.8689	30.2316	30.8689	22.802	23.1187	43	43	22.802	23.1187	22.802
aroE	Shigella flexneri 2457T	3402984	3403803	3.86792	3.86792	-3.86792	-1.06785	3.59063	3.59063	-3.59063	-1.06281	-2.66173e-06	-1.06281	-0.330648	0.740911	1	60.874	60.761	183	183	60.874	60.761	60.874	57.0061	57.1704	116	116	57.0061	57.1704	57.0061
aroF	Shigella flexneri 2457T	2733364	2734435	16.9369	16.9369	-16.9369	-1.39534	16.7453	16.7453	-16.7453	-1.39212	-1.24132e-05	-1.39212	-1.65681	0.097559	0.521355	59.7782	59.45	235	235	59.7782	59.45	59.7782	42.8413	42.7047	114	114	42.8413	42.7047	42.8413
aroG	Shigella flexneri 2457T	567380	568433	6.26053	6.26053	6.26053	1.02013	6.71473	6.71473	6.71473	1.02159	4.97761e-06	1.02159	0.267801	0.788853	1	310.986	311.059	1202	1202	310.986	311.059	310.986	317.246	317.774	830	830	317.246	317.774	317.246
aroH	Shigella flexneri 2457T	1595902	1596949	2.6248	2.6248	-2.6248	-1.14225	1.89192	1.89192	-1.89192	-1.10097	-1.40247e-06	-1.10097	-0.301531	0.76301	1	21.0767	20.6301	81	81	21.0767	20.6301	21.0767	18.4519	18.7382	48	48	18.4519	18.7382	18.4519
aroK	Shigella flexneri 2457T	4284224	4284947	9.15152	9.15152	9.15152	1.03435	15.7413	15.7413	15.7413	1.06003	1.1669e-05	1.06003	0.677373	0.498169	1	266.407	262.204	707	707	266.407	262.204	266.407	275.559	277.946	495	495	275.559	277.946	275.559
aroL	Shigella flexneri 2457T	334781	335306	21.5421	21.5421	-21.5421	-1.21128	17.5461	17.5461	-17.5461	-1.16983	-1.30069e-05	-1.16983	-1.17193	0.241226	0.82982	123.504	120.863	238	238	123.504	120.863	123.504	101.962	103.317	133	133	101.962	103.317	101.962
aroM	Shigella flexneri 2457T	335804	336482	12.1347	12.1347	-12.1347	-1.27255	12.3532	12.3532	-12.3532	-1.2785	-9.15737e-06	-1.2785	-1.22882	0.21914	0.794738	56.6571	56.7087	141	141	56.6571	56.7087	56.6571	44.5224	44.3555	75	75	44.5224	44.3555	44.5224
aroP	Shigella flexneri 2457T	117928	119302	2.48075	2.48075	2.48075	1.05819	2.41958	2.41958	2.41958	1.05656	1.79363e-06	1.05656	0.25796	0.796438	1	42.6301	42.7808	215	215	42.6301	42.7808	42.6301	45.1108	45.2004	154	154	45.1108	45.2004	45.1108
arp	Shigella flexneri 2457T	3532565	3534011	0.809418	0.809418	0.809418	1.47735	1.07824	1.07824	1.07824	1.69553	7.99294e-07	1.69553	0.527463	0.597872	1	1.69566	1.55024	9	9	1.69566	1.55024	1.69566	2.50508	2.62848	9	9	2.50508	2.62848	2.50508
arsB	Shigella flexneri 2457T	4147017	4148307	0.585731	0.585731	0.585731	1.23112	0.81027	0.81027	0.81027	1.33154	6.00651e-07	1.33154	0.339437	0.734281	1	2.53429	2.44399	12	12	2.53429	2.44399	2.53429	3.12002	3.25426	10	10	3.12002	3.25426	3.12002
arsC	Shigella flexneri 2457T	4148319	4148745	0.160401	0.160401	0.160401	1.01568	0.156055	0.156055	0.156055	1.01524	1.15683e-07	1.01524	0.0343513	0.972597	1	10.2323	10.241	16	16	10.2323	10.241	10.2323	10.3927	10.3971	11	11	10.3927	10.3971	10.3927
arsR	Shigella flexneri 2457T	4146619	4146964	4.80957	4.80957	-4.80957	-2.03067	4.61541	4.61541	-4.61541	-1.95731	-3.4214e-06	-1.95731	-1.22232	0.221587	0.797083	9.47604	9.43665	12	12	9.47604	9.43665	9.47604	4.66646	4.82123	4	4	4.66646	4.82123	4.66646
artI	Shigella flexneri 2457T	843807	844539	3.08644	3.08644	-3.08644	-1.16038	2.35221	2.35221	-2.35221	-1.11994	-1.74369e-06	-1.11994	-0.364806	0.715256	1	22.3308	21.9637	60	60	22.3308	21.9637	22.3308	19.2444	19.6115	35	35	19.2444	19.6115	19.2444
artJ	Shigella flexneri 2457T	841393	842125	0.85336	0.85336	-0.85336	-1.04434	0.114349	0.114349	-0.114349	-1.00583	-8.47669e-08	-1.00583	-0.0182234	0.985461	1	20.0977	19.7444	54	54	20.0977	19.7444	20.0977	19.2444	19.63	35	35	19.2444	19.63	19.2444
artM	Shigella flexneri 2457T	842416	843085	18.6857	18.6857	-18.6857	-2.82701	18.4237	18.4237	-18.4237	-2.80612	-1.36575e-05	-2.80612	-2.95682	0.00310835	0.0402838	28.9132	28.6245	71	71	28.9132	28.6245	28.9132	10.2275	10.2007	17	17	10.2275	10.2007	10.2275
artP	Shigella flexneri 2457T	844556	845285	9.7153	9.7153	-9.7153	-1.39993	9.18434	9.18434	-9.18434	-1.3743	-6.80833e-06	-1.3743	-1.20329	0.228864	0.809736	34.0078	33.7218	91	91	34.0078	33.7218	34.0078	24.2925	24.5374	44	44	24.2925	24.5374	24.2925
artQ	Shigella flexneri 2457T	843084	843801	3.5402	3.5402	-3.5402	-1.45048	3.24605	3.24605	-3.24605	-1.40288	-2.40629e-06	-1.40288	-0.737733	0.460677	1	11.399	11.3033	30	30	11.399	11.3033	11.399	7.85879	8.05722	14	14	7.85879	8.05722	7.85879
ascG	Shigella flexneri 2457T	2806561	2807572	4.01112	4.01112	-4.01112	-1.59268	3.75747	3.75747	-3.75747	-1.54138	-2.78541e-06	-1.54138	-0.894679	0.370959	0.976663	10.7789	10.698	40	40	10.7789	10.698	10.7789	6.76776	6.94049	17	17	6.76776	6.94049	6.76776
asd	Shigella flexneri 2457T	4225137	4226241	7.87996	7.87996	7.87996	1.07443	11.1054	11.1054	11.1054	1.10641	8.23244e-06	1.10641	0.749054	0.453825	1	105.865	104.361	429	429	105.865	104.361	105.865	113.745	115.466	312	312	113.745	115.466	113.745
aslB	Shigella flexneri 2457T	3780535	3781771	0.801779	0.801779	0.801779	1.18188	1.05942	1.05942	1.05942	1.25125	7.85345e-07	1.25125	0.343855	0.730955	1	4.40835	4.21659	20	20	4.40835	4.21659	4.40835	5.21013	5.27601	16	16	5.21013	5.27601	5.21013
asmA	Shigella flexneri 2457T	2128158	2130012	2.12403	2.12403	-2.12403	-1.03187	2.8033	2.8033	-2.8033	-1.0422	-2.07808e-06	-1.0422	-0.240692	0.809794	1	68.7703	69.2297	468	468	68.7703	69.2297	68.7703	66.6462	66.4264	307	307	66.6462	66.4264	66.6462
asnA	Shigella flexneri 2457T	3837878	3838871	613	613	613	1.54021	457.861	457.861	457.861	1.38573	0.000339411	1.38573	8.6086	0	0	1134.74	1186.99	4136	4136	1134.74	1186.99	1134.74	1747.74	1644.85	4312	4312	1747.74	1644.85	1747.74
asnB	Shigella flexneri 2457T	648775	650440	481.796	481.796	481.796	1.7301	408.929	408.929	408.929	1.59515	0.000303138	1.59515	9.68743	0	0	659.901	687.097	4033	4033	659.901	687.097	659.901	1141.7	1096.03	4723	4723	1141.7	1096.03	1141.7
asnC	Shigella flexneri 2457T	3839022	3839481	10.0653	10.0653	10.0653	1.33251	10.7443	10.7443	10.7443	1.36073	7.96474e-06	1.36073	1.28133	0.200076	0.766617	30.2707	29.7851	51	51	30.2707	29.7851	30.2707	40.3359	40.5294	46	46	40.3359	40.5294	40.3359
asnS	Shigella flexneri 2457T	976775	978176	132.383	132.383	-132.383	-1.22556	164.098	164.098	-164.098	-1.27596	-0.000121646	-1.27596	-4.46176	8.12935e-06	0.00020416	719.301	758.737	3699	3699	719.301	758.737	719.301	586.918	594.638	2043	2043	586.918	594.638	586.918
asnU	Shigella flexneri 2457T	2052527	2052603	0	0	0	1	0	0	0	1	0	1	0	1	1	0	0	0	0	0	0	0	0	0	0	0	0	0	0
asnV	Shigella flexneri 2457T	2054937	2055013	0	0	0	1	0	0	0	1	0	1	0	1	1	0	0	0	0	0	0	0	0	0	0	0	0	0	0
asnW	Shigella flexneri 2457T	2050719	2050795	0	0	0	1	0	0	0	1	0	1	0	1	1	0	0	0	0	0	0	0	0	0	0	0	0	0	0
aspA	Shigella flexneri 2457T	4462703	4464185	702.718	702.718	702.718	1.48752	520.757	520.757	520.757	1.34833	0.000386036	1.34833	8.7947	0	0	1441.41	1495.02	7841	7841	1441.41	1495.02	1441.41	2144.13	2015.78	7895	7895	2144.13	2015.78	2144.13
aspC	Shigella flexneri 2457T	973711	974902	75.741	75.741	75.741	1.08783	34.3878	34.3878	-34.3878	-1.03906	-2.54916e-05	-1.03906	-0.811916	0.41684	1	862.371	914.717	3770	3770	862.371	914.717	862.371	938.112	880.33	2776	2776	938.112	880.33	938.112
aspS	Shigella flexneri 2457T	1881817	1883590	8.72671	8.72671	8.72671	1.1632	8.00286	8.00286	8.00286	1.14771	5.9325e-06	1.14771	0.741913	0.45814	1	53.4731	54.1785	348	348	53.4731	54.1785	53.4731	62.1998	62.1814	274	274	62.1998	62.1814	62.1998
aspT	Shigella flexneri 2457T	3816861	3816938	0	0	0	1	0	0	0	1	0	1	0	1	1	0	0	0	0	0	0	0	0	0	0	0	0	0	0
aspU	Shigella flexneri 2457T	219311	219388	0	0	0	1	0	0	0	1	0	1	0	1	1	0	0	0	0	0	0	0	0	0	0	0	0	0	0
aspV	Shigella flexneri 2457T	228961	229038	0	0	0	1	0	0	0	1	0	1	0	1	1	0	0	0	0	0	0	0	0	0	0	0	0	0	0
asr	Shigella flexneri 2457T	1685624	1685960	0.9945	0.9945	-0.9945	-1.08302	0.59431	0.59431	-0.59431	-1.04879	-4.40561e-07	-1.04879	-0.118966	0.905302	1	12.9731	12.7754	16	16	12.9731	12.7754	12.9731	11.9786	12.1811	10	10	11.9786	12.1811	11.9786
atpA	Shigella flexneri 2457T	3846168	3847710	110.366	110.366	110.366	1.04243	37.7894	37.7894	37.7894	1.0144	2.80132e-05	1.0144	0.520253	0.602887	1	2601.04	2624.32	14722	14722	2601.04	2624.32	2601.04	2711.41	2662.11	10388	10388	2711.41	2662.11	2711.41
atpB	Shigella flexneri 2457T	3843974	3844790	101.376	101.376	-101.376	-1.17477	130.936	130.936	-130.936	-1.2238	-9.70624e-05	-1.2238	-3.63093	0.000282409	0.00505981	681.424	715.991	2041	2041	681.424	715.991	681.424	580.048	585.056	1176	1176	580.048	585.056	580.048
atpC	Shigella flexneri 2457T	3850059	3850473	58.9014	58.9014	-58.9014	-1.11927	60.8152	60.8152	-60.8152	-1.12432	-4.50821e-05	-1.12432	-1.88691	0.059173	0.371973	552.769	549.997	840	840	552.769	549.997	552.769	493.867	489.182	508	508	493.867	489.182	493.867
atpD	Shigella flexneri 2457T	3848650	3850033	163.151	163.151	163.151	1.20295	84.6301	84.6301	84.6301	1.10195	6.27361e-05	1.10195	2.02671	0.0426918	0.296597	803.913	830.087	4081	4081	803.913	830.087	803.913	967.064	914.717	3323	3323	967.064	914.717	967.064
atpE	Shigella flexneri 2457T	3844836	3845076	17.452	17.452	17.452	1.00987	127.729	127.729	-127.729	-1.07457	-9.46851e-05	-1.07457	-2.14416	0.0320199	0.242501	1768.56	1840.53	1558	1558	1768.56	1840.53	1768.56	1786.02	1712.8	1065	1065	1786.02	1712.8	1786.02
atpF	Shigella flexneri 2457T	3845137	3845608	46.3087	46.3087	-46.3087	-1.02404	209.506	209.506	-209.506	-1.11259	-0.000155306	-1.11259	-3.34397	0.000825909	0.0130823	1972.41	2070.26	3410	3410	1972.41	2070.26	1972.41	1926.11	1860.75	2254	2254	1926.11	1860.75	1926.11
atpG	Shigella flexneri 2457T	3847760	3848624	99.4776	99.4776	-99.4776	-1.24831	103.514	103.514	-103.514	-1.25819	-7.67345e-05	-1.25819	-3.44085	0.000579894	0.00969223	500.097	504.427	1586	1586	500.097	504.427	500.097	400.619	400.913	860	860	400.619	400.913	400.619
atpH	Shigella flexneri 2457T	3845622	3846156	174.04	174.04	-174.04	-1.12415	345.029	345.029	-345.029	-1.26154	-0.00025577	-1.26154	-6.3203	2.61089e-10	1.20524e-08	1575.95	1664.25	3089	3089	1575.95	1664.25	1575.95	1401.91	1319.23	1860	1860	1401.91	1319.23	1401.91
atpI	Shigella flexneri 2457T	3843573	3843966	2.95005	2.95005	-2.95005	-1.01242	5.25641	5.25641	5.25641	1.0222	3.89656e-06	1.0222	0.24023	0.810152	1	240.548	236.799	347	347	240.548	236.799	240.548	237.598	242.055	232	232	237.598	242.055	237.598
avtA	Shigella flexneri 2457T	4052684	4053938	13.2074	13.2074	-13.2074	-1.11962	8.75727	8.75727	-8.75727	-1.07784	-6.49174e-06	-1.07784	-0.572811	0.566773	1	123.617	121.254	569	569	123.617	121.254	123.617	110.41	112.497	344	344	110.41	112.497	110.41
b4285	Shigella flexneri 2457T	1620681	1621308	0	0	0	1	0	0	0	1	0	1	0	1	1	0	0	0	0	0	0	0	0	0	0	0	0	0	0
bacA	Shigella flexneri 2457T	3181078	3181900	5.49702	5.49702	-5.49702	-1.16038	4.72657	4.72657	-4.72657	-1.13678	-3.5038e-06	-1.13678	-0.550061	0.582278	1	39.7717	39.2826	120	120	39.7717	39.2826	39.7717	34.2747	34.556	70	70	34.2747	34.556	34.2747
baeR	Shigella flexneri 2457T	2153919	2154642	2.38039	2.38039	-2.38039	-1.30543	2.18998	2.18998	-2.18998	-1.27338	-1.62343e-06	-1.27338	-0.513179	0.607826	1	10.174	10.2007	27	27	10.174	10.2007	10.174	7.79358	8.01076	14	14	7.79358	8.01076	7.79358
baeS	Shigella flexneri 2457T	2152519	2153923	0.313043	0.313043	-0.313043	-1.2184	0.0363808	0.0363808	-0.0363808	-1.02305	-2.6969e-08	-1.02305	-0.0203616	0.983755	1	1.74639	1.61441	9	9	1.74639	1.61441	1.74639	1.43334	1.57803	5	5	1.43334	1.57803	1.43334
barA	Shigella flexneri 2457T	2868746	2871503	0.372088	0.372088	0.372088	1.01235	1.64125	1.64125	1.64125	1.05535	1.21665e-06	1.05535	0.210236	0.833483	1	30.1389	29.6522	305	305	30.1389	29.6522	30.1389	30.511	31.2934	209	209	30.511	31.2934	30.511
basR	Shigella flexneri 2457T	3496895	3497564	3.45354	3.45354	3.45354	1.14622	3.94855	3.94855	3.94855	1.16885	2.92705e-06	1.16885	0.554453	0.579269	1	23.6193	23.3843	58	58	23.6193	23.3843	23.6193	27.0728	27.3328	45	45	27.0728	27.3328	27.0728
basS	Shigella flexneri 2457T	3495794	3496895	5.1679	5.1679	-5.1679	-1.83158	5.00612	5.00612	-5.00612	-1.79777	-3.71103e-06	-1.79777	-1.19477	0.232176	0.814885	11.3824	11.2813	46	46	11.3824	11.2813	11.3824	6.21453	6.27513	17	17	6.21453	6.27513	6.21453
bax	Shigella flexneri 2457T	4056465	4057290	137.293	137.293	-137.293	-1.24281	178.545	178.545	-178.545	-1.31443	-0.000132355	-1.31443	-4.92629	8.38091e-07	2.36176e-05	702.72	746.389	2128	2128	702.72	746.389	702.72	565.427	567.844	1159	1159	565.427	567.844	565.427
bcp	Shigella flexneri 2457T	2566668	2567139	72.84	72.84	72.84	1.10645	0.946822	0.946822	0.946822	1.00131	7.01877e-07	1.00131	0.024946	0.980098	1	684.271	720.197	1183	1183	684.271	720.197	684.271	757.111	721.144	886	886	757.111	721.144	757.111
bcr	Shigella flexneri 2457T	2281225	2282416	5.07535	5.07535	5.07535	1.23112	5.70875	5.70875	5.70875	1.2645	4.23189e-06	1.2645	0.816578	0.414169	1	21.9596	21.5836	96	96	21.9596	21.5836	21.9596	27.0349	27.2923	80	80	27.0349	27.2923	27.0349
bfr	Shigella flexneri 2457T	4333731	4334208	182.431	182.431	182.431	1.28494	143.595	143.595	143.595	1.22236	0.000106447	1.22236	3.79146	0.000149766	0.00281304	640.253	645.779	1121	1121	640.253	645.779	640.253	822.684	789.374	975	975	822.684	789.374	822.684
bglA	Shigella flexneri 2457T	2969670	2971104	11.695	11.695	-11.695	-1.30865	11.5185	11.5185	-11.5185	-1.29908	-8.53861e-06	-1.29908	-1.22412	0.220908	0.796799	49.5856	50.031	261	261	49.5856	50.031	49.5856	37.8906	38.5125	135	135	37.8906	38.5125	37.8906
bglB	Shigella flexneri 2457T	3930036	3931086	1.32083	1.32083	-1.32083	-1.86145	1.08412	1.08412	-1.08412	-1.65885	-8.03655e-07	-1.65885	-0.518306	0.604245	1	2.85409	2.72958	11	11	2.85409	2.72958	2.85409	1.53327	1.64546	4	4	1.53327	1.64546	1.53327
bglF	Shigella flexneri 2457T	3931104	3932982	0.807728	0.807728	-0.807728	-2.2563	0.549724	0.549724	-0.549724	-1.71707	-4.07509e-07	-1.71707	-0.380892	0.703283	1	1.45067	1.31635	10	10	1.45067	1.31635	1.45067	0.642943	0.766629	3	3	0.642943	0.766629	0.642943
bglG	Shigella flexneri 2457T	3933115	3933937	0.534686	0.534686	-0.534686	-1.2184	0.30086	0.30086	-0.30086	-1.11754	-2.23027e-07	-1.11754	-0.129231	0.897175	1	2.98288	2.86043	9	9	2.98288	2.86043	2.98288	2.44819	2.55957	5	5	2.44819	2.55957	2.44819
bglJ	Shigella flexneri 2457T	4563322	4563850	9.78523	9.78523	9.78523	1.10595	12.8254	12.8254	12.8254	1.14127	9.50742e-06	1.14127	0.919888	0.357631	0.96732	92.36	90.7885	179	179	92.36	90.7885	92.36	102.145	103.614	134	134	102.145	103.614	102.145
bglX	Shigella flexneri 2457T	2221950	2224248	2.40751	2.40751	-2.40751	-1.09415	1.88739	1.88739	-1.88739	-1.07327	-1.39912e-06	-1.07327	-0.258271	0.796198	1	27.9786	27.6461	236	236	27.9786	27.6461	27.9786	25.5711	25.7587	146	146	25.5711	25.7587	25.5711
bioA	Shigella flexneri 2457T	746951	748241	3.57486	3.57486	-3.57486	-1.18187	2.91307	2.91307	-2.91307	-1.14578	-2.15945e-06	-1.14578	-0.444871	0.656413	1	23.231	22.8958	110	110	23.231	22.8958	23.231	19.6561	19.9828	63	63	19.6561	19.9828	19.6561
bioB	Shigella flexneri 2457T	748327	749368	10.7617	10.7617	10.7617	1.36071	11.3506	11.3506	11.3506	1.38585	8.41414e-06	1.38585	1.35489	0.175454	0.719902	29.8345	29.4168	114	114	29.8345	29.4168	29.8345	40.5962	40.7674	105	105	40.5962	40.7674	40.5962
bioC	Shigella flexneri 2457T	750505	751261	9.30536	9.30536	9.30536	1.50631	9.94195	9.94195	9.94195	1.54698	7.36995e-06	1.54698	1.46121	0.143959	0.654631	18.3786	18.1762	51	51	18.3786	18.1762	18.3786	27.684	28.1181	52	52	27.684	28.1181	27.684
bioD	Shigella flexneri 2457T	751253	751931	1.50782	1.50782	1.50782	1.08339	2.10747	2.10747	2.10747	1.11823	1.56226e-06	1.11823	0.342973	0.731619	1	18.082	17.8254	45	45	18.082	17.8254	18.082	19.5899	19.9328	33	33	19.5899	19.9328	19.5899
bioF	Shigella flexneri 2457T	749364	750519	5.60834	5.60834	5.60834	1.42458	6.17125	6.17125	6.17125	1.47238	4.57473e-06	1.47238	1.08587	0.277536	0.875793	13.209	13.0641	56	56	13.209	13.0641	13.209	18.8174	19.2354	54	54	18.8174	19.2354	18.8174
bioH	Shigella flexneri 2457T	4256536	4257325	5.85935	5.85935	-5.85935	-1.10538	5.96583	5.96583	-5.96583	-1.10782	-4.42246e-06	-1.10782	-0.552429	0.580654	1	61.4621	61.2976	178	178	61.4621	61.2976	61.4621	55.6028	55.3318	109	109	55.6028	55.3318	55.6028
birA	Shigella flexneri 2457T	3579418	3580384	0.735171	0.735171	-0.735171	-1.01897	0.300202	0.300202	0.300202	1.00771	2.22539e-07	1.00771	0.033949	0.972918	1	39.4835	38.9479	140	140	39.4835	38.9479	39.4835	38.7483	39.2481	93	93	38.7483	39.2481	38.7483
bisC	Shigella flexneri 2457T	4087813	4090093	0.86852	0.86852	-0.86852	-1.08786	0.733952	0.733952	-0.733952	-1.07385	-5.44077e-07	-1.07385	-0.161663	0.871571	1	10.7541	10.6729	90	90	10.7541	10.6729	10.7541	9.88554	9.9389	56	56	9.88554	9.9389	9.88554
bisZ	Shigella flexneri 2457T	1924737	1927167	0.723477	0.723477	-0.723477	-1.2184	0.412153	0.412153	-0.412153	-1.11931	-3.05528e-07	-1.11931	-0.152323	0.878932	1	4.03609	3.86672	36	36	4.03609	3.86672	4.03609	3.31261	3.45456	20	20	3.31261	3.45456	3.31261
blc	Shigella flexneri 2457T	4473768	4474302	7.73443	7.73443	7.73443	3.16574	7.97913	7.97913	7.97913	3.33529	5.91491e-06	3.33529	2.0732	0.038154	0.274788	3.57126	3.41676	7	7	3.57126	3.41676	3.57126	11.3057	11.3959	15	15	11.3057	11.3959	11.3057
bolA	Shigella flexneri 2457T	389338	389689	7.27814	7.27814	-7.27814	-1.04998	0.726585	0.726585	0.726585	1.00488	5.38616e-07	1.00488	0.0420666	0.966446	1	152.906	148.818	197	197	152.906	148.818	152.906	145.628	149.545	127	127	145.628	149.545	145.628
brnQ	Shigella flexneri 2457T	348232	349552	22.9241	22.9241	-22.9241	-1.28053	19.3761	19.3761	-19.3761	-1.23214	-1.43635e-05	-1.23214	-1.4196	0.155725	0.683076	104.64	102.843	507	507	104.64	102.843	104.64	81.7161	83.4666	268	268	81.7161	83.4666	81.7161
btuB	Shigella flexneri 2457T	3587723	3589568	0.442505	0.442505	-0.442505	-1.0461	0.342753	0.342753	-0.342753	-1.03555	-2.54082e-07	-1.03555	-0.077374	0.938326	1	10.041	9.98308	68	68	10.041	9.98308	10.041	9.5985	9.64033	44	44	9.5985	9.64033	9.5985
btuC	Shigella flexneri 2457T	1590230	1591211	5.74479	5.74479	5.74479	1.31825	6.25247	6.25247	6.25247	1.3525	4.63494e-06	1.3525	0.967933	0.333078	0.939714	18.0513	17.7374	65	65	18.0513	17.7374	18.0513	23.7961	23.9899	58	58	23.7961	23.9899	23.7961
btuD	Shigella flexneri 2457T	1591824	1592574	8.85725	8.85725	-8.85725	-1.4232	8.01285	8.01285	-8.01285	-1.37497	-5.9399e-06	-1.37497	-1.12478	0.260682	0.856046	29.7863	29.382	82	82	29.7863	29.382	29.7863	20.9291	21.3691	39	39	20.9291	21.3691	20.9291
btuE	Shigella flexneri 2457T	1591273	1591825	5.68533	5.68533	-5.68533	-1.17327	4.87541	4.87541	-4.87541	-1.14714	-3.61413e-06	-1.14714	-0.578028	0.563245	1	38.4964	38.0095	78	78	38.4964	38.0095	38.4964	32.8111	33.1341	45	45	32.8111	33.1341	32.8111
btuR	Shigella flexneri 2457T	1321917	1322508	3.93023	3.93023	3.93023	1.15502	4.60164	4.60164	4.60164	1.18296	3.41118e-06	1.18296	0.621041	0.534572	1	25.3536	25.1504	55	55	25.3536	25.1504	25.3536	29.2838	29.7521	43	43	29.2838	29.7521	29.2838
cadB	Shigella flexneri 2457T	4383673	4384726	0	0	0	1	0	0	0	1	0	1	0	1	1	0	0	0	0	0	0	0	0	0	0	0	0	0	0
cafA	Shigella flexneri 2457T	3373979	3375449	10.9264	10.9264	-10.9264	-1.14002	8.57655	8.57655	-8.57655	-1.10811	-6.35778e-06	-1.10811	-0.66323	0.507183	1	88.9587	87.9051	480	480	88.9587	87.9051	88.9587	78.0323	79.3285	285	285	78.0323	79.3285	78.0323
caiA	Shigella flexneri 2457T	38159	39302	0.96343	0.96343	-0.96343	-1.05948	0.526888	0.526888	-0.526888	-1.03205	-3.90581e-07	-1.03205	-0.0911629	0.927363	1	17.1613	16.9657	72	72	17.1613	16.9657	17.1613	16.1979	16.4388	46	46	16.1979	16.4388	16.1979
caiB	Shigella flexneri 2457T	36813	38031	1.36232	1.36232	-1.36232	-2.03067	1.11449	1.11449	-1.11449	-1.76221	-8.26165e-07	-1.76221	-0.554558	0.579197	1	2.6841	2.57666	12	12	2.6841	2.57666	2.6841	1.32178	1.46217	4	4	1.32178	1.46217	1.32178
caiC	Shigella flexneri 2457T	35186	36755	0.378741	0.378741	-0.378741	-1.18456	0.191177	0.191177	-0.191177	-1.08846	-1.41719e-07	-1.08846	-0.0899852	0.928299	1	2.43091	2.35241	14	14	2.43091	2.35241	2.43091	2.05217	2.16124	8	8	2.05217	2.16124	2.05217
caiD	Shigella flexneri 2457T	34292	35186	0.650897	0.650897	-0.650897	-1.24096	0.395258	0.395258	-0.395258	-1.1404	-2.93004e-07	-1.1404	-0.161016	0.872081	1	3.35212	3.21058	11	11	3.35212	3.21058	3.35212	2.70122	2.81532	6	6	2.70122	2.81532	2.70122
caiE	Shigella flexneri 2457T	33696	34308	1.62864	1.62864	-1.62864	-1.35378	1.38882	1.38882	-1.38882	-1.29137	-1.02953e-06	-1.29137	-0.420241	0.674309	1	6.2322	6.15534	14	14	6.2322	6.15534	6.2322	4.60356	4.76652	7	7	4.60356	4.76652	4.60356
caiF	Shigella flexneri 2457T	33110	33611	5.92092	5.92092	5.92092	1.37546	6.5455	6.5455	6.5455	1.42208	4.85216e-06	1.42208	1.06802	0.285513	0.889383	15.7698	15.5077	29	29	15.7698	15.5077	15.7698	21.6907	22.0531	27	27	21.6907	22.0531	21.6907
caiT	Shigella flexneri 2457T	39332	40847	1.53259	1.53259	-1.53259	-6.76889	1.25935	1.25935	-1.25935	-3.93583	-9.33554e-07	-3.93583	-0.865484	0.386773	0.98876	1.79826	1.68831	10	10	1.79826	1.68831	1.79826	0.265665	0.428959	1	1	0.265665	0.428959	0.265665
carA	Shigella flexneri 2457T	28566	29715	2.3446	2.3446	2.3446	1.32961	2.57734	2.57734	2.57734	1.37135	1.91057e-06	1.37135	0.635302	0.525232	1	7.11321	6.94049	30	30	7.11321	6.94049	7.11321	9.45781	9.51782	27	27	9.45781	9.51782	9.45781
carB	Shigella flexneri 2457T	29732	32954	3.07901	3.07901	3.07901	1.5435	3.26732	3.26732	3.26732	1.58456	2.42206e-06	1.58456	0.859646	0.389985	0.992217	5.66518	5.58932	67	67	5.66518	5.58932	5.66518	8.74419	8.85664	70	70	8.74419	8.85664	8.74419
cbl	Shigella flexneri 2457T	2052640	2053591	129.462	129.462	129.462	1.75698	136.453	136.453	136.453	1.81104	0.000101153	1.81104	6.2751	3.49457e-10	1.55396e-08	171.025	168.245	597	597	171.025	168.245	171.025	300.486	304.698	710	710	300.486	304.698	300.486
cbpA	Shigella flexneri 2457T	1055387	1056308	0.839064	0.839064	-0.839064	-1.03254	0.214136	0.214136	-0.214136	-1.00821	-1.58739e-07	-1.00821	-0.0295793	0.976403	1	26.6224	26.3121	90	90	26.6224	26.3121	26.6224	25.7834	26.098	59	59	25.7834	26.098	25.7834
cca	Shigella flexneri 2457T	3179678	3180917	9.65353	9.65353	-9.65353	-1.35378	8.86018	8.86018	-8.86018	-1.32094	-6.56803e-06	-1.32094	-1.10689	0.268342	0.865946	36.9405	36.4674	168	168	36.9405	36.4674	36.9405	27.2869	27.6072	84	84	27.2869	27.6072	27.2869
ccmA	Shigella flexneri 2457T	2298478	2299102	10.5299	10.5299	10.5299	1.36543	11.2236	11.2236	11.2236	1.39481	8.32e-06	1.39481	1.36029	0.17374	0.718616	28.8154	28.4277	66	66	28.8154	28.4277	28.8154	39.3452	39.6513	61	61	39.3452	39.6513	39.3452
ccmB	Shigella flexneri 2457T	2297819	2298482	0.980742	0.980742	0.980742	1.47735	1.23487	1.23487	1.23487	1.63655	9.15403e-07	1.63655	0.546019	0.585053	1	2.05457	1.93994	5	5	2.05457	1.93994	2.05457	3.03531	3.17481	5	5	3.03531	3.17481	3.03531
ccmC	Shigella flexneri 2457T	2297040	2297778	0.293291	0.293291	-0.293291	-1.04137	0.139089	0.139089	0.139089	1.01941	1.03106e-07	1.01941	0.0365619	0.970834	1	7.38309	7.16643	20	20	7.38309	7.16643	7.38309	7.0898	7.30552	13	13	7.0898	7.30552	7.0898
ccmD	Shigella flexneri 2457T	2296834	2297044	1.97536	1.97536	-1.97536	-2.03067	1.70655	1.70655	-1.70655	-1.83999	-1.26506e-06	-1.83999	-0.710458	0.47742	1	3.89194	3.7382	3	3	3.89194	3.7382	3.89194	1.91658	2.03164	1	1	1.91658	2.03164	1.91658
ccmE	Shigella flexneri 2457T	2296358	2296838	1.08372	1.08372	1.08372	1.47735	1.34208	1.34208	1.34208	1.62154	9.94881e-07	1.62154	0.564087	0.572695	1	2.2703	2.15928	4	4	2.2703	2.15928	2.2703	3.35402	3.50136	4	4	3.35402	3.50136	3.35402
ccmF	Shigella flexneri 2457T	2294418	2296362	1.44292	1.44292	1.44292	4.43204	1.75341	1.75341	1.75341	9.34113	1.2998e-06	9.34113	1.18924	0.234344	0.819527	0.420426	0.210213	3	3	0.420426	0.210213	0.420426	1.86334	1.96363	9	9	1.86334	1.96363	1.86334
ccmH	Shigella flexneri 2457T	2292815	2293868	4.90319	4.90319	-4.90319	-1.30543	4.2128	4.2128	-4.2128	-1.25844	-3.12294e-06	-1.25844	-0.694322	0.48748	1	20.9566	20.514	81	81	20.9566	20.514	20.9566	16.0534	16.3012	42	42	16.0534	16.3012	16.0534
cdd	Shigella flexneri 2457T	2234088	2234973	26.2539	26.2539	26.2539	1.54322	26.601	26.601	26.601	1.54701	1.97193e-05	1.54701	2.39024	0.0168373	0.151168	48.3305	48.6299	157	157	48.3305	48.6299	48.3305	74.5843	75.2309	164	164	74.5843	75.2309	74.5843
cdh	Shigella flexneri 2457T	3647550	3648306	4.62178	4.62178	4.62178	1.09942	4.23227	4.23227	4.23227	1.09124	3.13737e-06	1.09124	0.429718	0.667401	1	46.4871	46.3863	129	129	46.4871	46.3863	46.4871	51.1089	50.6186	96	96	51.1089	50.6186	51.1089
cdsA	Shigella flexneri 2457T	186215	186965	12.4356	12.4356	-12.4356	-1.11088	7.959	7.959	-7.959	-1.0698	-5.89998e-06	-1.0698	-0.518085	0.604399	1	124.594	121.991	343	343	124.594	121.991	124.594	112.158	114.032	209	209	112.158	114.032	112.158
celA	Shigella flexneri 2457T	1562207	1562528	6.31041	6.31041	6.31041	1.11992	6.01178	6.01178	6.01178	1.11287	4.45652e-06	1.11287	0.566718	0.570906	1	52.62	53.262	62	62	52.62	53.262	52.62	58.9305	59.2738	47	47	58.9305	59.2738	58.9305
celB	Shigella flexneri 2457T	1562890	1563961	0.28895	0.28895	-0.28895	-1.12815	0.132627	0.132627	-0.132627	-1.05696	-9.83161e-08	-1.05696	-0.0605997	0.951678	1	2.54375	2.46125	10	10	2.54375	2.46125	2.54375	2.2548	2.32862	6	6	2.2548	2.32862	2.2548
celC	Shigella flexneri 2457T	1564019	1564370	5.99837	5.99837	5.99837	1.77282	6.38089	6.38089	6.38089	1.84572	4.73014e-06	1.84572	1.37708	0.168487	0.712614	7.76171	7.54491	10	10	7.76171	7.54491	7.76171	13.7601	13.9258	12	12	13.7601	13.9258	13.7601
celD	Shigella flexneri 2457T	1564380	1564893	4.49085	4.49085	4.49085	1.3132	5.1266	5.1266	5.1266	1.36304	3.80034e-06	1.36304	0.887481	0.37482	0.980233	14.3387	14.1213	27	27	14.3387	14.1213	14.3387	18.8296	19.2479	24	24	18.8296	19.2479	18.8296
celF	Shigella flexneri 2457T	1566101	1567454	0.604071	0.604071	-0.604071	#DIV/0!	0.446295	0.446295	-0.446295	#DIV/0!	-3.30837e-07	#DIV/0!	-0.668053	0.5041	1	0.604071	0.446295	3	3	0.604071	0.446295	0.604071	0	0	0	0	0	0	0
cfa	Shigella flexneri 2457T	1760691	1761840	0.183751	0.183751	-0.183751	-1.00189	2.55239	2.55239	2.55239	1.02654	1.89208e-06	1.02654	0.182835	0.854928	1	97.2139	96.1731	410	410	97.2139	96.1731	97.2139	97.0302	98.7255	277	277	97.0302	98.7255	97.0302
chaA	Shigella flexneri 2457T	1266275	1267376	0.130072	0.130072	-0.130072	-1.00062	6.76216	6.76216	6.76216	1.03236	5.01278e-06	1.03236	0.328139	0.742807	1	210.328	208.99	850	850	210.328	208.99	210.328	210.197	215.752	575	575	210.197	215.752	210.197
chaB	Shigella flexneri 2457T	1267645	1267876	1.28624	1.28624	-1.28624	-1.18456	0.85457	0.85457	-0.85457	-1.11892	-6.3349e-07	-1.11892	-0.218998	0.826652	1	8.25564	8.04084	7	7	8.25564	8.04084	8.25564	6.96939	7.18627	4	4	6.96939	7.18627	6.96939
chaC	Shigella flexneri 2457T	1268012	1268729	32.0426	32.0426	32.0426	1.54407	33.3363	33.3363	33.3363	1.56788	2.47121e-05	1.56788	2.71527	0.00662226	0.0746467	58.8948	58.7027	155	155	58.8948	58.7027	58.8948	90.9375	92.039	162	162	90.9375	92.039	90.9375
cheA	Shigella flexneri 2457T	1948643	1950608	0.362315	0.362315	-0.362315	-1.35378	0.0868001	0.0868001	-0.0868001	-1.07418	-6.43447e-08	-1.07418	-0.0557162	0.955568	1	1.38644	1.25692	10	10	1.38644	1.25692	1.38644	1.02413	1.17012	5	5	1.02413	1.17012	1.02413
cheB	Shigella flexneri 2457T	1942735	1943785	0.395072	0.395072	-0.395072	-2.03067	0.134427	0.134427	-0.134427	-1.25699	-9.96504e-08	-1.25699	-0.123718	0.901538	1	0.778389	0.657516	3	3	0.778389	0.657516	0.778389	0.383317	0.523089	1	1	0.383317	0.523089	0.383317
cheR	Shigella flexneri 2457T	1943787	1944648	0.0143358	0.0143358	-0.0143358	-1.01533	0.239815	0.239815	0.239815	1.29168	1.77774e-07	1.29168	0.174708	0.861309	1	0.949255	0.822194	3	3	0.949255	0.822194	0.949255	0.934919	1.06201	2	2	0.934919	1.06201	0.934919
cheW	Shigella flexneri 2457T	1948119	1948623	1.31463	1.31463	1.31463	2.21602	1.51608	1.51608	1.51608	2.58531	1.12387e-06	2.58531	0.818758	0.412925	1	1.0811	0.956335	2	2	1.0811	0.956335	1.0811	2.39573	2.47242	3	3	2.39573	2.47242	2.39573
cheY	Shigella flexneri 2457T	1942331	1942721	0.730203	0.730203	-0.730203	-1.35378	0.497549	0.497549	-0.497549	-1.22916	-3.68832e-07	-1.22916	-0.226159	0.821078	1	2.79422	2.66877	4	4	2.79422	2.66877	2.79422	2.06401	2.17123	2	2	2.06401	2.17123	2.06401
cheZ	Shigella flexneri 2457T	1941676	1942321	1.00811	1.00811	1.00811	1.47735	1.25352	1.25352	1.25352	1.62652	9.29228e-07	1.62652	0.546819	0.584503	1	2.11191	2.00075	5	5	2.11191	2.00075	2.11191	3.12002	3.25426	5	5	3.12002	3.25426	3.12002
cirA	Shigella flexneri 2457T	2246711	2248703	22.6419	22.6419	-22.6419	-1.09934	12.8006	12.8006	-12.8006	-1.05484	-9.48906e-06	-1.05484	-0.584544	0.558854	1	250.554	246.214	1832	1832	250.554	246.214	250.554	227.912	233.413	1128	1128	227.912	233.413	227.912
citB	Shigella flexneri 2457T	692211	692553	6.42821	6.42821	6.42821	1.40348	6.92493	6.92493	6.92493	1.43986	5.13344e-06	1.43986	1.11734	0.263848	0.861257	15.9319	15.7434	20	20	15.9319	15.7434	15.9319	22.3601	22.6683	19	19	22.3601	22.6683	22.3601
citC	Shigella flexneri 2457T	552533	553679	0.0430826	0.0430826	-0.0430826	-1.01533	0.220391	0.220391	0.220391	1.08111	1.63375e-07	1.08111	0.0926811	0.926157	1	2.85273	2.71713	12	12	2.85273	2.71713	2.85273	2.80965	2.93752	8	8	2.80965	2.93752	2.80965
citD	Shigella flexneri 2457T	552222	552519	0	0	0	1	0	0	0	1	0	1	0	1	1	0	0	0	0	0	0	0	0	0	0	0	0	0	0
citE	Shigella flexneri 2457T	551317	552226	0.170223	0.170223	-0.170223	-1.12815	0.121382	0.121382	0.121382	1.08967	8.99802e-08	1.08967	0.0721722	0.942465	1	1.49855	1.3536	5	5	1.49855	1.3536	1.49855	1.32833	1.47498	3	3	1.32833	1.47498	1.32833
citF	Shigella flexneri 2457T	549774	551307	0.092883	0.092883	-0.092883	-1.35378	0.247132	0.247132	0.247132	2.39061	1.83198e-07	2.39061	0.318367	0.750206	1	0.355429	0.177714	2	2	0.355429	0.177714	0.355429	0.262546	0.424846	1	1	0.262546	0.424846	0.262546
citG	Shigella flexneri 2457T	548367	549246	1.54969	1.54969	-1.54969	#DIV/0!	1.39596	1.39596	-1.39596	#DIV/0!	-1.03482e-06	#DIV/0!	-1.18151	0.237401	0.822633	1.54969	1.39596	5	5	1.54969	1.39596	1.54969	0	0	0	0	0	0	0
clpA	Shigella flexneri 2457T	869389	871666	50.555	50.555	50.555	1.20256	58.8586	58.8586	58.8586	1.24014	4.36317e-05	1.24014	2.51215	0.0119998	0.117264	249.583	245.099	2086	2086	249.583	245.099	249.583	300.138	303.958	1698	1698	300.138	303.958	300.138
clpB	Shigella flexneri 2457T	2726169	2728743	15.8674	15.8674	15.8674	1.08274	16.7586	16.7586	16.7586	1.08718	1.24231e-05	1.08718	0.836715	0.402753	1	191.785	192.231	1812	1812	191.785	192.231	191.785	207.652	208.99	1328	1328	207.652	208.99	207.652
clpP	Shigella flexneri 2457T	391577	392201	21.7132	21.7132	-21.7132	-1.14573	15.6301	15.6301	-15.6301	-1.10278	-1.15866e-05	-1.10278	-0.874125	0.38205	0.984219	170.709	167.697	391	391	170.709	167.697	170.709	148.996	152.067	231	231	148.996	152.067	148.996
clpX	Shigella flexneri 2457T	392326	393601	154.112	154.112	-154.112	-1.19153	230.816	230.816	-230.816	-1.30082	-0.000171104	-1.30082	-5.49526	3.90182e-08	1.31334e-06	958.761	998.116	4487	4487	958.761	998.116	958.761	804.649	767.299	2549	2549	804.649	767.299	804.649
cls	Shigella flexneri 2457T	1302132	1303593	13.2383	13.2383	-13.2383	-1.54608	12.6413	12.6413	-12.6413	-1.51635	-9.37093e-06	-1.51635	-1.6106	0.107267	0.552948	37.4809	37.1231	201	201	37.4809	37.1231	37.4809	24.2426	24.4818	88	88	24.2426	24.4818	24.2426
cmk	Shigella flexneri 2457T	948960	949644	42.8821	42.8821	-42.8821	-1.2915	39.0231	39.0231	-39.0231	-1.25884	-2.89277e-05	-1.25884	-2.11478	0.0344487	0.256328	189.988	189.782	477	477	189.988	189.782	189.988	147.106	150.759	250	250	147.106	150.759	147.106
cmr	Shigella flexneri 2457T	825251	826478	7.30162	7.30162	-7.30162	-2.30939	6.98384	6.98384	-6.98384	-2.23148	-5.1771e-06	-2.23148	-1.6314	0.102805	0.535804	12.878	12.6549	58	58	12.878	12.6549	12.878	5.57637	5.6711	17	17	5.57637	5.6711	5.57637
coaA	Shigella flexneri 2457T	3578463	3579390	4.6904	4.6904	4.6904	1.0295	10.9857	10.9857	10.9857	1.07037	8.14365e-06	1.07037	0.611103	0.541131	1	158.995	156.109	541	541	158.995	156.109	158.995	163.685	167.095	377	377	163.685	167.095	163.685
cobB	Shigella flexneri 2457T	1170153	1170975	20.9531	20.9531	-20.9531	-1.43666	21.4536	21.4536	-21.4536	-1.44739	-1.59035e-05	-1.44739	-1.9804	0.0476592	0.322182	68.9376	69.4065	208	208	68.9376	69.4065	68.9376	47.9845	47.9529	98	98	47.9845	47.9529	47.9845
cobS	Shigella flexneri 2457T	2057156	2057900	2.11411	2.11411	2.11411	1.6415	2.31221	2.31221	2.31221	1.73531	1.71404e-06	1.73531	0.788402	0.430462	1	3.2956	3.14452	9	9	3.2956	3.14452	3.2956	5.40971	5.45674	10	10	5.40971	5.45674	5.40971
cobT	Shigella flexneri 2457T	2056065	2057145	0.0342866	0.0342866	-0.0342866	-1.01533	0.157127	0.157127	0.157127	1.07277	1.16478e-07	1.07277	0.0742715	0.940794	1	2.2703	2.15928	9	9	2.2703	2.15928	2.2703	2.23601	2.31641	6	6	2.23601	2.31641	2.23601
cobU	Shigella flexneri 2457T	2057896	2058373	8.74831	8.74831	-8.74831	-1.74057	8.23589	8.23589	-8.23589	-1.68899	-6.10525e-06	-1.68899	-1.45268	0.146312	0.661544	20.5612	20.1894	36	36	20.5612	20.1894	20.5612	11.8129	11.9535	14	14	11.8129	11.9535	11.8129
cof	Shigella flexneri 2457T	402292	403123	7.02524	7.02524	-7.02524	-1.35378	6.37463	6.37463	-6.37463	-1.3145	-4.7255e-06	-1.3145	-0.930713	0.352002	0.96245	26.883	26.6435	82	82	26.883	26.6435	26.883	19.8577	20.2689	41	41	19.8577	20.2689	19.8577
corA	Shigella flexneri 2457T	3757790	3758741	2.53746	2.53746	-2.53746	-1.07312	1.86555	1.86555	-1.86555	-1.05336	-1.38293e-06	-1.05336	-0.220185	0.825727	1	37.2415	36.8266	130	130	37.2415	36.8266	37.2415	34.7041	34.961	82	82	34.7041	34.961	34.7041
cpdB	Shigella flexneri 2457T	4443608	4445552	4.52446	4.52446	4.52446	1.15374	5.02942	5.02942	5.02942	1.17249	3.7283e-06	1.17249	0.631925	0.527436	1	29.4298	29.1581	210	210	29.4298	29.1581	29.4298	33.9543	34.1875	164	164	33.9543	34.1875	33.9543
cpsB	Shigella flexneri 2457T	2111569	2113006	0.189587	0.189587	-0.189587	#DIV/0!	0.0947933	0.0947933	-0.0947933	#DIV/0!	-7.02701e-08	#DIV/0!	-0.307885	0.75817	1	0.189587	0.0947933	1	1	0.189587	0.0947933	0.189587	0	0	0	0	0	0	0
cpsG	Shigella flexneri 2457T	2110006	2111377	0.311575	0.311575	-0.311575	-1.35378	0.0608313	0.0608313	-0.0608313	-1.06056	-4.50941e-08	-1.06056	-0.0422844	0.966272	1	1.19228	1.06523	6	6	1.19228	1.06523	1.19228	0.880706	1.0044	3	3	0.880706	1.0044	0.880706
cpxA	Shigella flexneri 2457T	3653259	3654633	16.8256	16.8256	16.8256	1.12003	22.1146	22.1146	22.1146	1.16074	1.63935e-05	1.16074	1.2827	0.199596	0.766599	140.184	137.578	707	707	140.184	137.578	140.184	157.009	159.693	536	536	157.009	159.693	157.009
cpxR	Shigella flexneri 2457T	3652564	3653263	69.2465	69.2465	69.2465	1.19312	71.5342	71.5342	71.5342	1.20088	5.30281e-05	1.20088	2.55558	0.0106011	0.106622	358.571	356.106	920	920	358.571	356.106	358.571	427.818	427.64	743	743	427.818	427.64	427.818
crcA	Shigella flexneri 2457T	689636	690197	1.10484	1.10484	1.10484	1.05056	1.77973	1.77973	1.77973	1.08302	1.31931e-06	1.08302	0.266337	0.78998	1	21.8532	21.4369	45	45	21.8532	21.4369	21.8532	22.958	23.2166	32	32	22.958	23.2166	22.958
crcB	Shigella flexneri 2457T	688815	689199	2.46476	2.46476	-2.46476	-1.05469	2.37147	2.37147	-2.37147	-1.0525	-1.75797e-06	-1.0525	-0.246288	0.80546	1	47.5344	47.545	67	67	47.5344	47.545	47.5344	45.0697	45.1735	43	43	45.0697	45.1735	45.0697
creA	Shigella flexneri 2457T	4593223	4593697	15.9928	15.9928	15.9928	1.24408	17.6468	17.6468	17.6468	1.2694	1.30815e-05	1.2694	1.44741	0.147783	0.665412	65.5226	65.5029	114	114	65.5226	65.5029	65.5226	81.5154	83.1497	96	96	81.5154	83.1497	81.5154
creB	Shigella flexneri 2457T	4593709	4594399	9.92711	9.92711	9.92711	1.2619	10.2942	10.2942	10.2942	1.27413	7.63105e-06	1.27413	1.11398	0.265289	0.861257	37.9041	37.5516	96	96	37.9041	37.5516	37.9041	47.8313	47.8458	82	82	47.8313	47.8458	47.8313
creC	Shigella flexneri 2457T	4594398	4595823	5.63495	5.63495	-5.63495	-1.46397	5.22484	5.22484	-5.22484	-1.42356	-3.87316e-06	-1.42356	-0.955588	0.339281	0.947289	17.78	17.5603	93	93	17.78	17.5603	17.78	12.1451	12.3354	43	43	12.1451	12.3354	12.1451
creD	Shigella flexneri 2457T	4595880	4597233	0.658808	0.658808	-0.658808	-1.18456	0.351032	0.351032	-0.351032	-1.09444	-2.60219e-07	-1.09444	-0.12581	0.899882	1	4.2285	4.06805	21	21	4.2285	4.06805	4.2285	3.56969	3.71702	12	12	3.56969	3.71702	3.56969
crl	Shigella flexneri 2457T	308710	309112	287.382	287.382	287.382	1.38376	205.449	205.449	205.449	1.26154	0.000152299	1.26154	4.87599	1.0827e-06	3.03342e-05	748.86	785.543	1105	1105	748.86	785.543	748.86	1036.24	990.992	1035	1035	1036.24	990.992	1036.24
crp	Shigella flexneri 2457T	4316741	4317374	411.95	411.95	411.95	1.36092	326.337	326.337	326.337	1.27344	0.000241913	1.27344	6.26823	3.65235e-10	1.59486e-08	1141.39	1193.44	2652	2652	1141.39	1193.44	1141.39	1553.34	1519.78	2443	2443	1553.34	1519.78	1553.34
crr	Shigella flexneri 2457T	2511267	2511777	264.494	264.494	264.494	1.14118	0	0	0	-1	-2.1684e-19	-1	-4.62199e-15	1	1	1873.4	2005.65	3507	3507	1873.4	2005.65	1873.4	2137.89	2005.65	2709	2709	2137.89	2005.65	2137.89
csgA	Shigella flexneri 2457T	1083497	1085098	0.441112	0.441112	0.441112	1.10801	0.726856	0.726856	0.726856	1.1833	5.38817e-07	1.1833	0.247028	0.804886	1	4.08399	3.96545	24	24	4.08399	3.96545	4.08399	4.5251	4.6923	18	18	4.5251	4.6923	4.5251
csgB	Shigella flexneri 2457T	1083001	1083457	0	0	0	1	0	0	0	1	0	1	0	1	1	0	0	0	0	0	0	0	0	0	0	0	0	0	0
csgC	Shigella flexneri 2457T	1085156	1085489	0.427596	0.427596	-0.427596	-1.35378	0.145621	0.145621	-0.145621	-1.10851	-1.07948e-07	-1.10851	-0.0865693	0.931014	1	1.63625	1.48759	2	2	1.63625	1.48759	1.63625	1.20866	1.34197	1	1	1.20866	1.34197	1.20866
csgD	Shigella flexneri 2457T	1081597	1082248	2.82446	2.82446	-2.82446	-1.41531	2.55404	2.55404	-2.55404	-1.36519	-1.8933e-06	-1.36519	-0.627975	0.53002	1	9.62524	9.54771	23	23	9.62524	9.54771	9.62524	6.80078	6.99367	11	11	6.80078	6.99367	6.80078
csgE	Shigella flexneri 2457T	1081203	1081593	1.33381	1.33381	1.33381	1.47735	1.63911	1.63911	1.63911	1.61372	1.21507e-06	1.61372	0.620384	0.535005	1	2.79422	2.67079	4	4	2.79422	2.67079	2.79422	4.12803	4.3099	4	4	4.12803	4.3099	4.12803
csgF	Shigella flexneri 2457T	1080762	1081179	3.20742	3.20742	3.20742	5.90939	3.48434	3.48434	3.48434	7.83282	2.58293e-06	7.83282	1.64177	0.100639	0.530213	0.653324	0.509942	1	1	0.653324	0.509942	0.653324	3.86074	3.99428	4	4	3.86074	3.99428	3.86074
csgG	Shigella flexneri 2457T	1079960	1080506	0.373819	0.373819	-0.373819	-1.0461	0.0137796	0.0137796	0.0137796	1.00166	1.02147e-08	1.00166	0.00338208	0.997301	1	8.48244	8.29306	17	17	8.48244	8.29306	8.48244	8.10862	8.30684	11	11	8.10862	8.30684	8.10862
csiE	Shigella flexneri 2457T	2643874	2645155	3.15088	3.15088	-3.15088	-1.27857	2.86664	2.86664	-2.86664	-1.25129	-2.12503e-06	-1.25129	-0.565666	0.571621	1	14.4619	14.2744	68	68	14.4619	14.2744	14.4619	11.311	11.4077	36	36	11.311	11.4077	11.311
cspA	Shigella flexneri 2457T	4083891	4084104	50.1371	50.1371	50.1371	1.00336	1415.69	1415.69	1415.69	1.09959	0.00104945	1.09959	8.24042	2.22045e-16	1.63068e-14	14906	14214.9	11654	11654	14906	14214.9	14906	14956.1	15630.6	7915	7915	14956.1	15630.6	14956.1
cspC	Shigella flexneri 2457T	1479010	1479220	2275.47	2275.47	2275.47	1.26997	3081.56	3081.56	3081.56	1.38904	0.00228435	1.38904	22.4823	0	0	8428.65	7920.92	6497	6497	8428.65	7920.92	8428.65	10704.1	11002.5	5585	5585	10704.1	11002.5	10704.1
cspD	Shigella flexneri 2457T	868491	868716	275.218	275.218	275.218	1.82654	288.395	288.395	288.395	1.87573	0.000213787	1.87573	9.3732	0	0	332.977	329.321	275	275	332.977	329.321	332.977	608.196	617.716	340	340	608.196	617.716	608.196
cspE	Shigella flexneri 2457T	689252	689462	1727.17	1727.17	-1727.17	-1.59444	1417.29	1417.29	-1417.29	-1.47713	-0.00105063	-1.47713	-16.5458	1.7288e-61	1.99512e-59	4632.71	4387.72	3571	3571	4632.71	4387.72	4632.71	2905.54	2970.43	1516	1516	2905.54	2970.43	2905.54
cspG	Shigella flexneri 2457T	1043339	1043540	9.95059	9.95059	9.95059	3.44714	10.3123	10.3123	10.3123	3.64658	7.64445e-06	3.64658	2.42356	0.0153691	0.141087	4.06621	3.89645	3	3	4.06621	3.89645	4.06621	14.0168	14.2087	7	7	14.0168	14.2087	14.0168
cspH	Shigella flexneri 2457T	1042053	1042266	1.94754	1.94754	-1.94754	-2.03067	1.69351	1.69351	-1.69351	-1.85087	-1.2554e-06	-1.85087	-0.710947	0.477117	1	3.83713	3.68384	3	3	3.83713	3.68384	3.83713	1.88959	1.99033	1	1	1.88959	1.99033	1.88959
csrA	Shigella flexneri 2457T	2787094	2787280	175.458	175.458	175.458	1.10573	50.8741	50.8741	50.8741	1.02945	3.77128e-05	1.02945	0.859776	0.389912	0.992217	1659.52	1727.46	1133	1133	1659.52	1727.46	1659.52	1834.97	1778.34	848	848	1834.97	1778.34	1834.97
csrB	Shigella flexneri 2457T	2877844	2878213	731.255	731.255	731.255	1.49202	599.169	599.169	599.169	1.39425	0.000444163	1.39425	9.93976	0	0	1486.22	1519.78	2013	2013	1486.22	1519.78	1486.22	2217.47	2118.95	2033	2033	2217.47	2118.95	2217.47
cstA	Shigella flexneri 2457T	529148	531254	13.7086	13.7086	13.7086	1.47735	14.0433	14.0433	14.0433	1.49757	1.04103e-05	1.49757	1.67266	0.0943938	0.509496	28.7183	28.2238	222	222	28.7183	28.2238	28.7183	42.4269	42.2671	222	222	42.4269	42.2671	42.4269
cstC	Shigella flexneri 2457T	1551854	1553075	1.44057	1.44057	1.44057	1.22263	1.69411	1.69411	1.69411	1.26411	1.25584e-06	1.26411	0.444542	0.656651	1	6.47064	6.41448	29	29	6.47064	6.41448	6.47064	7.9112	8.10859	24	24	7.9112	8.10859	7.9112
cutA	Shigella flexneri 2457T	4460830	4461169	18.3772	18.3772	18.3772	1.44838	18.7799	18.7799	18.7799	1.45997	1.39215e-05	1.45997	1.87394	0.0609388	0.378567	40.986	40.8284	51	51	40.986	40.8284	40.986	59.3632	59.6083	50	50	59.3632	59.6083	59.3632
cutC	Shigella flexneri 2457T	1928679	1929120	14.1487	14.1487	-14.1487	-1.18456	11.6194	11.6194	-11.6194	-1.14912	-8.61341e-06	-1.14912	-0.897936	0.36922	0.975852	90.812	89.5379	147	147	90.812	89.5379	90.812	76.6633	77.9185	84	84	76.6633	77.9185	76.6633
cutF	Shigella flexneri 2457T	205699	206410	6.74644	6.74644	-6.74644	-1.12815	6.87952	6.87952	-6.87952	-1.13166	-5.09977e-06	-1.13166	-0.651861	0.514491	1	59.3918	59.132	155	155	59.3918	59.132	59.3918	52.6454	52.2525	93	93	52.6454	52.2525	52.6454
cvpA	Shigella flexneri 2457T	2417843	2418332	31.4345	31.4345	-31.4345	-1.29606	26.3789	26.3789	-26.3789	-1.24421	-1.95546e-05	-1.24421	-1.69434	0.0902008	0.494574	137.611	134.395	247	247	137.611	134.395	137.611	106.176	108.016	129	129	106.176	108.016	106.176
cyaA	Shigella flexneri 2457T	3771244	3773791	5.13543	5.13543	-5.13543	-1.04204	0.189611	0.189611	-0.189611	-1.00152	-1.40558e-07	-1.00152	-0.0120091	0.990418	1	127.287	124.751	1190	1190	127.287	124.751	127.287	122.151	124.561	773	773	122.151	124.561	122.151
cyaY	Shigella flexneri 2457T	3770884	3771205	1.16737	1.16737	1.16737	1.00585	0.918084	0.918084	-0.918084	-1.0046	-6.80573e-07	-1.0046	-0.0459208	0.963373	1	199.447	200.344	235	235	199.447	200.344	199.447	200.614	199.426	160	160	200.614	199.426	200.614
cybB	Shigella flexneri 2457T	1443828	1444395	0.211439	0.211439	-0.211439	-1.00152	6.33304	6.33304	6.33304	1.04644	4.69467e-06	1.04644	0.379106	0.704609	1	139.341	136.379	290	290	139.341	136.379	139.341	139.13	142.712	196	196	139.13	142.712	139.13
cybC	Shigella flexneri 2457T	4419515	4419755	16.3587	16.3587	16.3587	1.60046	16.7384	16.7384	16.7384	1.62111	1.24082e-05	1.62111	1.99162	0.0464129	0.315516	27.2436	26.949	24	24	27.2436	26.949	27.2436	43.6023	43.6875	26	26	43.6023	43.6875	43.6023
cycA	Shigella flexneri 2457T	4448895	4450308	21.03	21.03	21.03	1.1216	23.6089	23.6089	23.6089	1.13861	1.75013e-05	1.13861	1.23709	0.216054	0.790142	172.948	170.324	897	897	172.948	170.324	172.948	193.978	193.933	681	681	193.978	193.933	193.978
cydA	Shigella flexneri 2457T	580303	581875	61.3052	61.3052	-61.3052	-1.22848	55.3365	55.3365	-55.3365	-1.20428	-4.10208e-05	-1.20428	-2.26484	0.0235227	0.1913	329.627	326.218	1902	1902	329.627	326.218	329.627	268.322	270.881	1048	1048	268.322	270.881	268.322
cydB	Shigella flexneri 2457T	579148	580288	18.1454	18.1454	-18.1454	-1.14684	13.0029	13.0029	-13.0029	-1.1029	-9.63902e-06	-1.1029	-0.797708	0.42504	1	141.715	139.365	593	593	141.715	139.365	141.715	123.569	126.362	350	350	123.569	126.362	123.569
cydC	Shigella flexneri 2457T	873658	875380	9.35814	9.35814	-9.35814	-1.34221	8.55093	8.55093	-8.55093	-1.30903	-6.33878e-06	-1.30903	-1.06978	0.284717	0.889192	36.7045	36.2215	232	232	36.7045	36.2215	36.7045	27.3464	27.6705	117	117	27.3464	27.6705	27.3464
cydD	Shigella flexneri 2457T	875380	877147	0.19011	0.19011	0.19011	1.01082	0.618673	0.618673	0.618673	1.03567	4.58621e-07	1.03567	0.104115	0.917078	1	17.5765	17.3458	114	114	17.5765	17.3458	17.5765	17.7666	17.9645	78	78	17.7666	17.9645	17.7666
cyoA	Shigella flexneri 2457T	383447	383915	4.49878	4.49878	4.49878	1.77282	4.59611	4.59611	4.59611	1.803	3.40709e-06	1.803	1.14747	0.251186	0.845167	5.82128	5.72369	10	10	5.82128	5.72369	5.82128	10.3201	10.3198	12	12	10.3201	10.3198	10.3201
cyoB	Shigella flexneri 2457T	381434	383426	1.43006	1.43006	1.43006	1.41825	1.67493	1.67493	1.67493	1.50901	1.24162e-06	1.50901	0.582921	0.559947	1	3.41913	3.29058	25	25	3.41913	3.29058	3.41913	4.84919	4.96551	24	24	4.84919	4.96551	4.84919
cyoC	Shigella flexneri 2457T	380830	381445	1.05729	1.05729	1.05729	1.47735	1.32277	1.32277	1.32277	1.62841	9.80568e-07	1.62841	0.562365	0.573867	1	2.21493	2.10494	5	5	2.21493	2.10494	2.21493	3.27222	3.42771	5	5	3.27222	3.42771	3.27222
cyoD	Shigella flexneri 2457T	380501	380831	0.825564	0.825564	-0.825564	#DIV/0!	0.698231	0.698231	-0.698231	#DIV/0!	-5.17597e-07	#DIV/0!	-0.835602	0.403379	1	0.825564	0.698231	1	1	0.825564	0.698231	0.825564	0	0	0	0	0	0	0
cyoE	Shigella flexneri 2457T	379599	380487	4.24601	4.24601	-4.24601	-1.62453	3.9741	3.9741	-3.9741	-1.56972	-2.94599e-06	-1.56972	-0.938663	0.347904	0.957771	11.0447	10.9496	36	36	11.0447	10.9496	11.0447	6.79869	6.97548	15	15	6.79869	6.97548	6.79869
cysA	Shigella flexneri 2457T	2515153	2516251	6.57516	6.57516	-6.57516	-1.05805	3.20884	3.20884	-3.20884	-1.02794	-2.37871e-06	-1.02794	-0.21027	0.833457	1	119.842	118.057	483	483	119.842	118.057	119.842	113.267	114.849	309	309	113.267	114.849	113.267
cysB	Shigella flexneri 2457T	1328005	1328980	7.09087	7.09087	-7.09087	-1.13526	7.14153	7.14153	-7.14153	-1.13714	-5.294e-06	-1.13714	-0.67698	0.498419	1	59.5168	59.2149	213	213	59.5168	59.2149	59.5168	52.4259	52.0733	127	127	52.4259	52.0733	52.4259
cysC	Shigella flexneri 2457T	2840227	2840833	4.74006	4.74006	-4.74006	-1.29737	4.12582	4.12582	-4.12582	-1.25558	-3.05846e-06	-1.25558	-0.683741	0.494139	1	20.68	20.2689	46	46	20.68	20.2689	20.68	15.9399	16.143	24	24	15.9399	16.143	15.9399
cysD	Shigella flexneri 2457T	2842261	2843170	90.9717	90.9717	90.9717	1.378	98.7588	98.7588	98.7588	1.41667	7.32097e-05	1.41667	4.12687	3.6774e-05	0.000792194	240.667	237.022	803	803	240.667	237.022	240.667	331.639	335.78	749	749	331.639	335.78	331.639
cysE	Shigella flexneri 2457T	4020058	4020880	18.4207	18.4207	-18.4207	-1.23811	15.9666	15.9666	-15.9666	-1.20314	-1.1836e-05	-1.20314	-1.21337	0.224989	0.802445	95.7835	94.5675	289	289	95.7835	94.5675	95.7835	77.3628	78.6009	158	158	77.3628	78.6009	77.3628
cysG	Shigella flexneri 2457T	4304283	4305657	1.24616	1.24616	1.24616	1.02663	1.18105	1.18105	1.18105	1.02522	8.75506e-07	1.02522	0.12127	0.903477	1	46.794	46.8347	236	236	46.794	46.8347	46.794	48.0401	48.0158	164	164	48.0401	48.0158	48.0401
cysH	Shigella flexneri 2457T	2846305	2847040	21.5458	21.5458	21.5458	1.25607	25.205	25.205	25.205	1.30581	1.86844e-05	1.30581	1.82841	0.0674875	0.405366	84.1401	82.4198	227	227	84.1401	82.4198	84.1401	105.686	107.625	193	193	105.686	107.625	105.686
cysI	Shigella flexneri 2457T	2847113	2848826	1.08573	1.08573	-1.08573	-1.02419	0.89534	0.89534	-0.89534	-1.0199	-6.63714e-07	-1.0199	-0.0939146	0.925177	1	45.9627	45.8936	289	289	45.9627	45.8936	45.9627	44.8769	44.9982	191	191	44.8769	44.9982	44.8769
cysJ	Shigella flexneri 2457T	2848825	2850625	2.24166	2.24166	2.24166	1.0509	2.36572	2.36572	2.36572	1.05374	1.75371e-06	1.05374	0.248812	0.803507	1	44.0438	44.0206	291	291	44.0438	44.0206	44.0438	46.2855	46.3863	207	207	46.2855	46.3863	46.2855
cysK	Shigella flexneri 2457T	2507842	2508814	1269.53	1269.53	1269.53	1.6008	1327.04	1327.04	1327.04	1.61168	0.000983733	1.61168	17.6492	0	0	2113.06	2169.5	7539	7539	2113.06	2169.5	2113.06	3382.59	3496.54	8169	8169	3382.59	3496.54	3382.59
cysM	Shigella flexneri 2457T	2514108	2515020	6.42544	6.42544	-6.42544	-1.08226	3.50662	3.50662	-3.50662	-1.04415	-2.59945e-06	-1.04415	-0.275224	0.783144	1	84.5388	82.9242	283	283	84.5388	82.9242	84.5388	78.1134	79.4176	177	177	78.1134	79.4176	78.1134
cysN	Shigella flexneri 2457T	2840832	2842260	12.277	12.277	12.277	1.45639	12.872	12.872	12.872	1.48272	9.54201e-06	1.48272	1.58203	0.113643	0.571399	26.9002	26.6654	141	141	26.9002	26.6654	26.9002	39.1772	39.5375	139	139	39.1772	39.5375	39.1772
cysP	Shigella flexneri 2457T	2517948	2518965	54.6962	54.6962	54.6962	1.18214	62.2756	62.2756	62.2756	1.21036	4.61648e-05	1.21036	2.43478	0.0149011	0.137835	300.296	296.048	1121	1121	300.296	296.048	300.296	354.992	358.323	897	897	354.992	358.323	354.992
cysQ	Shigella flexneri 2457T	4442678	4443419	51.4385	51.4385	51.4385	1.48244	55.6623	55.6623	55.6623	1.52862	4.12624e-05	1.52862	3.4114	0.00064632	0.0106194	106.621	105.298	290	290	106.621	105.298	106.621	158.06	160.96	291	291	158.06	160.96	158.06
cysS	Shigella flexneri 2457T	472935	474321	26.479	26.479	-26.479	-1.16917	23.2413	23.2413	-23.2413	-1.14579	-1.72287e-05	-1.14579	-1.25668	0.20887	0.779364	183	182.661	931	931	183	182.661	183	156.521	159.419	539	539	156.521	159.419	156.521
cysT	Shigella flexneri 2457T	1964851	1964925	0	0	0	1	0	0	0	1	0	1	0	1	1	0	0	0	0	0	0	0	0	0	0	0	0	0	0
cysU	Shigella flexneri 2457T	2517115	2517949	17.6905	17.6905	17.6905	1.16561	21.7893	21.7893	21.7893	1.20653	1.61523e-05	1.20653	1.42816	0.153246	0.677104	106.818	105.502	327	327	106.818	105.502	106.818	124.509	127.291	258	258	124.509	127.291	124.509
cysW	Shigella flexneri 2457T	2516240	2516690	21.2904	21.2904	21.2904	1.30057	22.433	22.433	22.433	1.31531	1.66295e-05	1.31531	1.74791	0.0804798	0.457847	70.8334	71.1468	117	117	70.8334	71.1468	70.8334	92.1238	93.5798	103	103	92.1238	93.5798	92.1238
cysZ	Shigella flexneri 2457T	2506896	2507658	13.1834	13.1834	13.1834	1.2208	13.807	13.807	13.807	1.23272	1.02351e-05	1.23272	1.19967	0.230267	0.811711	59.7071	59.3283	167	167	59.7071	59.3283	59.7071	72.8905	73.1353	138	138	72.8905	73.1353	72.8905
cytR	Shigella flexneri 2457T	3633683	3634709	11.7247	11.7247	11.7247	1.13103	14.7074	14.7074	14.7074	1.16671	1.09025e-05	1.16671	1.0638	0.287419	0.892305	89.4844	88.2222	337	337	89.4844	88.2222	89.4844	101.209	102.93	258	258	101.209	102.93	101.209
dacA	Shigella flexneri 2457T	682788	684000	26.8574	26.8574	-26.8574	-1.09404	22.6766	22.6766	-22.6766	-1.07825	-1.68101e-05	-1.07825	-0.924144	0.355412	0.964547	312.447	312.462	1390	1390	312.447	312.462	312.447	285.59	289.785	860	860	285.59	289.785	285.59
dacB	Shigella flexneri 2457T	3312262	3313696	6.72688	6.72688	-6.72688	-2.33151	6.51015	6.51015	-6.51015	-2.26613	-4.82596e-06	-2.26613	-1.58862	0.112146	0.567405	11.779	11.6519	62	62	11.779	11.6519	11.779	5.05208	5.14175	18	18	5.05208	5.14175	5.05208
dacC	Shigella flexneri 2457T	821039	823508	6.17634	6.17634	6.17634	1.1661	6.6528	6.6528	6.6528	1.18095	4.93171e-06	1.18095	0.742969	0.457501	1	37.1855	36.765	337	337	37.1855	36.765	37.1855	43.3618	43.4178	266	266	43.3618	43.4178	43.3618
dadA	Shigella flexneri 2457T	1224162	1225461	12.9576	12.9576	12.9576	1.41745	13.6854	13.6854	13.6854	1.45114	1.0145e-05	1.45114	1.58711	0.112488	0.568537	31.0397	30.3351	148	148	31.0397	30.3351	31.0397	43.9973	44.0206	142	142	43.9973	44.0206	43.9973
dadX	Shigella flexneri 2457T	1225470	1226541	3.89713	3.89713	3.89713	1.52829	4.19472	4.19472	4.19472	1.58563	3.10954e-06	1.58563	0.974726	0.329696	0.939714	7.37689	7.16273	29	29	7.37689	7.16273	7.37689	11.274	11.3575	30	30	11.274	11.3575	11.274
dam	Shigella flexneri 2457T	4287582	4288419	40.3467	40.3467	40.3467	1.33684	45.1343	45.1343	45.1343	1.38334	3.3458e-05	1.38334	2.69449	0.00704976	0.0781927	119.781	117.74	368	368	119.781	117.74	119.781	160.127	162.874	333	333	160.127	162.874	160.127
damX	Shigella flexneri 2457T	4286183	4287476	19.5409	19.5409	-19.5409	-1.08755	11.3285	11.3285	-11.3285	-1.04977	-8.39778e-06	-1.04977	-0.524509	0.599924	1	242.727	238.947	1152	1152	242.727	238.947	242.727	223.186	227.619	717	717	223.186	227.619	223.186
dapA	Shigella flexneri 2457T	2565072	2565951	43.3612	43.3612	-43.3612	-1.07174	56.9749	56.9749	-56.9749	-1.09402	-4.22354e-05	-1.09402	-1.59977	0.10965	0.560344	647.772	662.982	2090	2090	647.772	662.982	647.772	604.411	606.007	1320	1320	604.411	606.007	604.411
dapB	Shigella flexneri 2457T	27289	28111	25.901	25.901	25.901	1.45173	27.7078	27.7078	27.7078	1.48459	2.05397e-05	1.48459	2.32473	0.0200867	0.171409	57.3375	57.1779	173	173	57.3375	57.1779	57.3375	83.2385	84.8857	170	170	83.2385	84.8857	83.2385
dapD	Shigella flexneri 2457T	175553	176378	255.837	255.837	255.837	1.25611	172.484	172.484	172.484	1.16553	0.000127862	1.16553	3.63254	0.000280653	0.00505981	998.932	1042.03	3025	3025	998.932	1042.03	998.932	1254.77	1214.51	2572	2572	1254.77	1214.51	1254.77
dapE	Shigella flexneri 2457T	2557797	2558925	5.11608	5.11608	-5.11608	-1.0486	1.49403	1.49403	-1.49403	-1.01398	-1.10752e-06	-1.01398	-0.101829	0.918893	1	110.375	108.389	457	457	110.375	108.389	110.375	105.259	106.895	295	295	105.259	106.895	105.259
dapF	Shigella flexneri 2457T	3766018	3766846	27.433	27.433	27.433	1.54494	28.0713	28.0713	28.0713	1.55198	2.08092e-05	1.55198	2.46413	0.0137346	0.129517	50.3414	50.8558	153	153	50.3414	50.8558	50.3414	77.7744	78.927	160	160	77.7744	78.927	77.7744
dbpA	Shigella flexneri 2457T	1410533	1411901	2.7333	2.7333	-2.7333	-1.29032	2.53717	2.53717	-2.53717	-1.26832	-1.8808e-06	-1.26832	-0.547837	0.583804	1	12.1481	11.9929	61	61	12.1481	11.9929	12.1481	9.4148	9.45574	32	32	9.4148	9.45574	9.4148
dcd	Shigella flexneri 2457T	2130033	2130615	77.8135	77.8135	77.8135	1.44566	85.4194	85.4194	85.4194	1.49562	6.33212e-05	1.49562	4.11906	3.80431e-05	0.000815907	174.602	172.35	373	373	174.602	172.35	174.602	252.416	257.769	365	365	252.416	257.769	252.416
dcm	Shigella flexneri 2457T	2007445	2008864	2.95287	2.95287	-2.95287	-1.12543	2.37227	2.37227	-2.37227	-1.09965	-1.75856e-06	-1.09965	-0.335544	0.737215	1	26.4948	26.1786	138	138	26.4948	26.1786	26.4948	23.542	23.8063	83	83	23.542	23.8063	23.542
dcp	Shigella flexneri 2457T	1628061	1630107	5.35898	5.35898	5.35898	1.12014	4.75261	4.75261	4.75261	1.10641	3.5231e-06	1.10641	0.489994	0.624138	1	44.6071	44.6637	335	335	44.6071	44.6637	44.6071	49.9661	49.4163	254	254	49.9661	49.4163	49.9661
dctA	Shigella flexneri 2457T	4119884	4121171	27.8202	27.8202	27.8202	1.78697	27.674	27.674	27.674	1.78676	2.05147e-05	1.78676	2.79522	0.00518651	0.0614646	35.3511	35.1748	167	167	35.3511	35.1748	35.3511	63.1713	62.8488	202	202	63.1713	62.8488	63.1713
dcuA	Shigella flexneri 2457T	4461284	4462586	47.1561	47.1561	-47.1561	-1.50345	43.4144	43.4144	-43.4144	-1.45815	-3.2183e-05	-1.45815	-2.84469	0.00444557	0.0552893	140.821	138.176	673	673	140.821	138.176	140.821	93.6653	94.7612	303	303	93.6653	94.7612	93.6653
dcuB	Shigella flexneri 2457T	3511018	3512359	8.72795	8.72795	8.72795	1.47735	9.20329	9.20329	9.20329	1.50984	6.82238e-06	1.50984	1.36732	0.171525	0.715477	18.2843	18.0513	90	90	18.2843	18.0513	18.2843	27.0122	27.2546	90	90	27.0122	27.2546	27.0122
dcuC	Shigella flexneri 2457T	690785	692171	2.69367	2.69367	-2.69367	-2.03067	2.49674	2.49674	-2.49674	-1.91226	-1.85083e-06	-1.91226	-0.884366	0.376499	0.981421	5.3072	5.23361	27	27	5.3072	5.23361	5.3072	2.61352	2.73687	9	9	2.61352	2.73687	2.61352
ddg	Shigella flexneri 2457T	2476768	2477755	48.269	48.269	-48.269	-1.61331	44.2726	44.2726	-44.2726	-1.55142	-3.28192e-05	-1.55142	-3.09339	0.00197888	0.0274832	126.971	124.561	460	460	126.971	124.561	126.971	78.7023	80.2886	193	193	78.7023	80.2886	78.7023
ddlA	Shigella flexneri 2457T	258762	259857	28.1521	28.1521	-28.1521	-1.07494	30.8291	30.8291	-30.8291	-1.08208	-2.28535e-05	-1.08208	-1.10262	0.270192	0.869602	403.802	406.405	1623	1623	403.802	406.405	403.802	375.65	375.575	1022	1022	375.65	375.575	375.65
ddlB	Shigella flexneri 2457T	100337	101258	4.43848	4.43848	-4.43848	-1.0418	0.470146	0.470146	-0.470146	-1.00435	-3.48518e-07	-1.00435	-0.0319373	0.974522	1	110.631	108.596	374	374	110.631	108.596	110.631	106.192	108.126	243	243	106.192	108.126	106.192
deaD	Shigella flexneri 2457T	3289293	3291234	260.053	260.053	-260.053	-1.60092	308.212	308.212	-308.212	-1.71567	-0.000228477	-1.71567	-9.01454	1.97829e-19	1.52202e-17	692.81	738.872	4936	4936	692.81	738.872	692.81	432.757	430.66	2087	2087	432.757	430.66	432.757
dedA	Shigella flexneri 2457T	2421650	2422310	5.18648	5.18648	-5.18648	-1.18096	4.59791	4.59791	-4.59791	-1.15873	-3.40842e-06	-1.15873	-0.581448	0.560938	1	33.8481	33.5655	82	82	33.8481	33.5655	33.8481	28.6616	28.9676	47	47	28.6616	28.9676	28.6616
dedD	Shigella flexneri 2457T	2418590	2419226	3.25981	3.25981	-3.25981	-1.10513	2.36584	2.36584	-2.36584	-1.07469	-1.7538e-06	-1.07469	-0.291841	0.770408	1	34.2687	34.0423	80	80	34.2687	34.0423	34.2687	31.0089	31.6764	49	49	31.0089	31.6764	31.0089
def	Shigella flexneri 2457T	3406689	3407199	13.8468	13.8468	13.8468	1.01644	69.2465	69.2465	-69.2465	-1.08342	-5.13323e-05	-1.08342	-1.66566	0.0957807	0.514118	842.415	899.334	1577	1577	842.415	899.334	842.415	856.262	830.087	1085	1085	856.262	830.087	856.262
degQ	Shigella flexneri 2457T	3358697	3360045	10.5529	10.5529	10.5529	1.32232	11.0854	11.0854	11.0854	1.34483	8.21761e-06	1.34483	1.27681	0.201668	0.770061	32.7408	32.1479	162	162	32.7408	32.1479	32.7408	43.2937	43.2333	145	145	43.2937	43.2333	43.2937
degS	Shigella flexneri 2457T	3360134	3361202	17.7791	17.7791	-17.7791	-1.48636	17.9532	17.9532	-17.9532	-1.48626	-1.33086e-05	-1.48626	-1.87386	0.0609492	0.378567	54.3342	54.8742	213	213	54.3342	54.8742	54.3342	36.5551	36.9211	97	97	36.5551	36.9211	36.5551
deoA	Shigella flexneri 2457T	4577028	4578351	1.26719	1.26719	-1.26719	-1.05706	0.708295	0.708295	-0.708295	-1.03147	-5.25058e-07	-1.03147	-0.104747	0.916577	1	23.4752	23.2166	114	114	23.4752	23.2166	23.4752	22.208	22.5083	73	73	22.208	22.5083	22.208
deoB	Shigella flexneri 2457T	4578403	4579627	3.03899	3.03899	-3.03899	-1.02419	2.1807	2.1807	2.1807	1.01732	1.61655e-06	1.01732	0.136819	0.891174	1	128.65	125.94	578	578	128.65	125.94	128.65	125.611	128.12	382	382	125.611	128.12	125.611
deoC	Shigella flexneri 2457T	4576122	4576902	3.38707	3.38707	-3.38707	-1.06767	4.66918	4.66918	-4.66918	-1.09434	-3.46125e-06	-1.09434	-0.458623	0.646505	1	53.4394	54.1617	153	153	53.4394	54.1617	53.4394	50.0523	49.4925	97	97	50.0523	49.4925	50.0523
deoD	Shigella flexneri 2457T	4579683	4580403	60.2823	60.2823	-60.2823	-1.31258	56.3654	56.3654	-56.3654	-1.29301	-4.17835e-05	-1.29301	-2.68399	0.00727502	0.0799383	253.139	248.732	669	669	253.139	248.732	253.139	192.856	192.367	345	345	192.856	192.367	192.856
deoR	Shigella flexneri 2457T	823554	824313	31.132	31.132	-31.132	-1.25415	24.7211	24.7211	-24.7211	-1.19784	-1.83257e-05	-1.19784	-1.49181	0.135749	0.631171	153.627	149.677	428	428	153.627	149.677	153.627	122.495	124.955	231	231	122.495	124.955	122.495
dfp	Shigella flexneri 2457T	3990991	3992284	3.13119	3.13119	-3.13119	-1.26471	2.70082	2.70082	-2.70082	-1.2253	-2.00211e-06	-1.2253	-0.522921	0.60103	1	14.9598	14.6885	71	71	14.9598	14.6885	14.9598	11.8286	11.9877	38	38	11.8286	11.9877	11.8286
dgkA	Shigella flexneri 2457T	3438484	3438853	10.1774	10.1774	-10.1774	-1.06435	3.81774	3.81774	-3.81774	-1.02368	-2.83008e-06	-1.02368	-0.211381	0.83259	1	168.334	165.028	228	228	168.334	165.028	168.334	158.157	161.21	145	145	158.157	161.21	158.157
dgoA	Shigella flexneri 2457T	3893686	3895449	0.512598	0.512598	-0.512598	-1.16038	0.210754	0.210754	-0.210754	-1.06282	-1.56231e-07	-1.06282	-0.0801143	0.936146	1	3.70872	3.56559	24	24	3.70872	3.56559	3.70872	3.19612	3.35484	14	14	3.19612	3.35484	3.19612
dgoK	Shigella flexneri 2457T	3895432	3896311	2.91684	2.91684	2.91684	1.32452	3.21186	3.21186	3.21186	1.36131	2.38095e-06	1.36131	0.701045	0.483275	1	8.98822	8.8894	29	29	8.98822	8.8894	8.98822	11.9051	12.1013	26	26	11.9051	12.1013	11.9051
dgoT	Shigella flexneri 2457T	3892274	3893612	1.03224	1.03224	1.03224	1.22042	1.29066	1.29066	1.29066	1.28583	9.56763e-07	1.28583	0.401735	0.687879	1	4.68313	4.51547	23	23	4.68313	4.51547	4.68313	5.71537	5.80613	19	19	5.71537	5.80613	5.71537
dgt	Shigella flexneri 2457T	170382	171900	22.0621	22.0621	22.0621	1.45029	21.0418	21.0418	21.0418	1.42431	1.55982e-05	1.42431	1.9191	0.0549712	0.35424	48.9954	49.5908	273	273	48.9954	49.5908	48.9954	71.0575	70.6326	268	268	71.0575	70.6326	71.0575
dinD	Shigella flexneri 2457T	3986357	3987182	9.75236	9.75236	9.75236	1.18008	9.11633	9.11633	9.11633	1.16644	6.75791e-06	1.16644	0.836904	0.402646	1	54.157	54.7722	164	164	54.157	54.7722	54.157	63.9093	63.8886	131	131	63.9093	63.8886	63.9093
dinF	Shigella flexneri 2457T	3439589	3440969	6.11035	6.11035	-6.11035	-1.49883	5.74102	5.74102	-5.74102	-1.4622	-4.2558e-06	-1.4622	-1.03812	0.299213	0.906995	18.3598	18.1622	93	93	18.3598	18.1622	18.3598	12.2495	12.4212	42	42	12.2495	12.4212	12.2495
dinG	Shigella flexneri 2457T	771851	774002	2.29784	2.29784	2.29784	1.17614	2.66757	2.66757	2.66757	1.20644	1.97747e-06	1.20644	0.499586	0.617367	1	13.0455	12.9219	103	103	13.0455	12.9219	13.0455	15.3434	15.5895	82	82	15.3434	15.5895	15.3434
dinI	Shigella flexneri 2457T	1111894	1112140	14.1425	14.1425	-14.1425	-1.25424	14.7676	14.7676	-14.7676	-1.26645	-1.09472e-05	-1.26645	-1.31765	0.187619	0.739944	69.7702	70.1906	63	63	69.7702	70.1906	69.7702	55.6277	55.423	34	34	55.6277	55.423	55.6277
dinP	Shigella flexneri 2457T	300854	301910	0.033387	0.033387	-0.033387	-1.00093	0.775281	0.775281	0.775281	1.0218	5.74714e-07	1.0218	0.0914256	0.927154	1	35.8604	35.5677	139	139	35.8604	35.5677	35.8604	35.827	36.343	94	94	35.827	36.343	35.827
div	Shigella flexneri 2457T	2425518	2426514	6.38369	6.38369	-6.38369	-1.42696	5.62736	5.62736	-5.62736	-1.36954	-4.17155e-06	-1.36954	-0.936813	0.348855	0.958104	21.3354	20.8554	78	78	21.3354	20.8554	21.3354	14.9517	15.2281	37	37	14.9517	15.2281	14.9517
dksA	Shigella flexneri 2457T	151417	151873	615.377	615.377	615.377	1.20328	873.126	873.126	873.126	1.29462	0.000647246	1.29462	10.6017	0	0	3027.27	2963.52	5067	5067	3027.27	2963.52	3027.27	3642.64	3836.65	4127	4127	3642.64	3836.65	3642.64
dld	Shigella flexneri 2457T	2224443	2226159	10.9823	10.9823	-10.9823	-1.48775	10.3633	10.3633	-10.3633	-1.45388	-7.68225e-06	-1.45388	-1.38452	0.1662	0.707884	33.4988	33.1956	211	211	33.4988	33.1956	33.4988	22.5165	22.8323	96	96	22.5165	22.8323	22.5165
dmsA	Shigella flexneri 2457T	887265	889623	0.378018	0.378018	-0.378018	-1.18456	0.190815	0.190815	-0.190815	-1.08837	-1.41451e-07	-1.08837	-0.0898577	0.9284	1	2.42628	2.35009	21	21	2.42628	2.35009	2.42628	2.04826	2.15928	12	12	2.04826	2.15928	2.04826
dmsB	Shigella flexneri 2457T	889633	890251	2.43458	2.43458	-2.43458	-4.73822	2.18292	2.18292	-2.18292	-3.81596	-1.6182e-06	-3.81596	-1.12977	0.258572	0.852144	3.08585	2.95812	7	7	3.08585	2.95812	3.08585	0.651266	0.775198	1	1	0.651266	0.775198	0.651266
dmsC	Shigella flexneri 2457T	890252	891044	3.43262	3.43262	3.43262	1.41579	3.79958	3.79958	3.79958	1.47157	2.81662e-06	1.47157	0.851447	0.394521	0.995774	8.25564	8.05722	24	24	8.25564	8.05722	8.25564	11.6883	11.8568	23	23	11.6883	11.8568	11.6883
dnaA	Shigella flexneri 2457T	3904161	3905565	14.4414	14.4414	-14.4414	-1.1211	9.70289	9.70289	-9.70289	-1.07985	-7.19273e-06	-1.07985	-0.610373	0.541615	1	133.695	131.215	689	689	133.695	131.215	133.695	119.254	121.512	416	416	119.254	121.512	119.254
dnaB	Shigella flexneri 2457T	3446161	3447577	4.18764	4.18764	4.18764	1.07584	4.2113	4.2113	4.2113	1.07598	3.12183e-06	1.07598	0.392617	0.694603	1	55.2183	55.423	287	287	55.2183	55.423	55.2183	59.406	59.6343	209	209	59.406	59.6343	59.406
dnaC	Shigella flexneri 2457T	4558687	4559425	0.620032	0.620032	-0.620032	-1.0379	0.0626122	0.0626122	-0.0626122	-1.00376	-4.64143e-08	-1.00376	-0.0108459	0.991346	1	16.9811	16.6946	46	46	16.9811	16.6946	16.9811	16.3611	16.632	30	30	16.3611	16.632	16.3611
dnaE	Shigella flexneri 2457T	195556	199039	12.6035	12.6035	-12.6035	-1.28627	12.5944	12.5944	-12.5944	-1.28586	-9.33619e-06	-1.28586	-1.25501	0.209476	0.779659	56.6304	56.6528	724	724	56.6304	56.6528	56.6304	44.0269	44.0584	381	381	44.0269	44.0584	44.0269
dnaG	Shigella flexneri 2457T	3188807	3190553	39.9483	39.9483	-39.9483	-1.55903	38.0149	38.0149	-38.0149	-1.53432	-2.81803e-05	-1.53432	-2.83114	0.00463834	0.0570129	111.409	109.162	714	714	111.409	109.162	111.409	71.4602	71.1468	310	310	71.4602	71.1468	71.4602
dnaJ	Shigella flexneri 2457T	14166	15297	17.1213	17.1213	17.1213	1.1234	22.7082	22.7082	22.7082	1.1671	1.68335e-05	1.1671	1.32332	0.185729	0.734281	138.747	135.895	576	576	138.747	135.895	138.747	155.869	158.603	438	438	155.869	158.603	155.869
dnaK	Shigella flexneri 2457T	12161	14078	198.013	198.013	-198.013	-1.12846	312.715	312.715	-312.715	-1.21148	-0.000231815	-1.21148	-5.47186	4.45374e-08	1.46852e-06	1739.5	1791.4	12240	12240	1739.5	1791.4	1739.5	1541.48	1478.68	7342	7342	1541.48	1478.68	1541.48
dnaN	Shigella flexneri 2457T	3903056	3904157	37.3532	37.3532	-37.3532	-1.35853	33.3759	33.3759	-33.3759	-1.31635	-2.47414e-05	-1.31635	-2.13511	0.0327521	0.246505	141.538	138.878	572	572	141.538	138.878	141.538	104.185	105.502	285	285	104.185	105.502	104.185
dnaQ	Shigella flexneri 2457T	228097	228829	9.77852	9.77852	9.77852	1.05904	13.7811	13.7811	13.7811	1.08461	1.02159e-05	1.08461	0.74795	0.45449	1	165.62	162.874	445	445	165.62	162.874	165.62	175.399	176.655	319	319	175.399	176.655	175.399
dnaT	Shigella flexneri 2457T	4559427	4559967	8.61016	8.61016	-8.61016	-1.46208	8.05953	8.05953	-8.05953	-1.42643	-5.97451e-06	-1.42643	-1.19014	0.23399	0.819472	27.2436	26.9594	54	54	27.2436	26.9594	27.2436	18.6334	18.8999	25	25	18.6334	18.8999	18.6334
dnaX	Shigella flexneri 2457T	428423	430349	8.19298	8.19298	-8.19298	-1.25964	7.10023	7.10023	-7.10023	-1.22086	-5.26338e-06	-1.22086	-0.840313	0.400733	1	39.7479	39.2481	281	281	39.7479	39.2481	39.7479	31.555	32.1479	151	151	31.555	32.1479	31.555
dniR	Shigella flexneri 2457T	224639	225986	147.903	147.903	-147.903	-1.32247	143.737	143.737	-143.737	-1.31396	-0.000106552	-1.31396	-4.41705	1.0006e-05	0.000244944	606.56	601.553	2999	2999	606.56	601.553	606.56	458.657	457.815	1535	1535	458.657	457.815	458.657
dppA	Shigella flexneri 2457T	4096281	4097889	20.1246	20.1246	-20.1246	-1.42541	20.3155	20.3155	-20.3155	-1.42987	-1.50598e-05	-1.42987	-1.89583	0.0579827	0.367376	67.4313	67.5753	398	398	67.4313	67.5753	67.4313	47.3067	47.2598	189	189	47.3067	47.2598	47.3067
dppB	Shigella flexneri 2457T	4098196	4099216	1.45648	1.45648	-1.45648	-1.18456	1.23305	1.23305	-1.23305	-1.15272	-9.14055e-07	-1.15272	-0.295767	0.767408	1	9.3483	9.30677	35	35	9.3483	9.30677	9.3483	7.89181	8.07373	20	20	7.89181	8.07373	7.89181
dppC	Shigella flexneri 2457T	4099225	4100128	2.852	2.852	-2.852	-1.31993	2.62254	2.62254	-2.62254	-1.29147	-1.94408e-06	-1.29147	-0.577563	0.563559	1	11.7663	11.6203	39	39	11.7663	11.6203	11.7663	8.91434	8.99777	20	20	8.91434	8.99777	8.91434
dppD	Shigella flexneri 2457T	4100138	4101122	3.06389	3.06389	-3.06389	-1.29963	2.92145	2.92145	-2.92145	-1.28667	-2.16566e-06	-1.28667	-0.605184	0.545057	1	13.2896	13.1126	48	48	13.2896	13.1126	13.2896	10.2257	10.1911	25	25	10.2257	10.1911	10.2257
dppF	Shigella flexneri 2457T	4101118	4102123	1.03608	1.03608	1.03608	1.05236	1.92408	1.92408	1.92408	1.09944	1.42632e-06	1.09944	0.30189	0.762736	1	19.7889	19.3487	73	73	19.7889	19.3487	19.7889	20.825	21.2728	52	52	20.825	21.2728	20.825
dps	Shigella flexneri 2457T	788626	789130	49.615	49.615	49.615	1.50157	54.0983	54.0983	54.0983	1.55429	4.01029e-05	1.55429	3.42647	0.00061148	0.0101155	98.9202	97.5985	183	183	98.9202	97.5985	98.9202	148.535	151.697	186	186	148.535	151.697	148.535
dsbA	Shigella flexneri 2457T	3716487	3717114	102.256	102.256	102.256	1.12007	11.4495	11.4495	-11.4495	-1.01276	-8.48745e-06	-1.01276	-0.269489	0.787553	1	851.634	908.849	1960	1960	851.634	908.849	851.634	953.89	897.4	1486	1486	953.89	897.4	953.89
dsbB	Shigella flexneri 2457T	1219091	1219622	24.9317	24.9317	24.9317	1.10406	33.4785	33.4785	33.4785	1.14321	2.48175e-05	1.14321	1.49581	0.134702	0.631171	239.6	233.772	467	467	239.6	233.772	239.6	264.532	267.25	349	349	264.532	267.25	264.532
dsbC	Shigella flexneri 2457T	2964115	2964826	3.58495	3.58495	-3.58495	-1.06089	3.55906	3.55906	-3.55906	-1.06019	-2.63832e-06	-1.06019	-0.322463	0.747102	1	62.4572	62.6911	163	163	62.4572	62.6911	62.4572	58.8723	59.132	104	104	58.8723	59.132	58.8723
dsbD	Shigella flexneri 2457T	4459157	4460855	4.4717	4.4717	4.4717	1.25109	5.02823	5.02823	5.02823	1.28583	3.72741e-06	1.28583	0.79295	0.427807	1	17.8094	17.5914	111	111	17.8094	17.5914	17.8094	22.2811	22.6196	94	94	22.2811	22.6196	22.2811
dsbE	Shigella flexneri 2457T	2293864	2294422	3.074	3.074	3.074	1.89945	3.28309	3.28309	3.28309	1.99938	2.43374e-06	1.99938	1.0459	0.295606	0.903816	3.41766	3.28513	7	7	3.41766	3.28513	3.41766	6.49165	6.56822	9	9	6.49165	6.56822	6.49165
dsbG	Shigella flexneri 2457T	539565	540372	0.928101	0.928101	-0.928101	-1.16917	0.796464	0.796464	-0.796464	-1.14324	-5.90417e-07	-1.14324	-0.23072	0.817532	1	6.41423	6.35669	19	19	6.41423	6.35669	6.41423	5.48613	5.56023	11	11	5.48613	5.56023	5.48613
dsdA	Shigella flexneri 2457T	2460403	2461732	1.09065	1.09065	1.09065	1.13642	1.32134	1.32134	1.32134	1.16908	9.79508e-07	1.16908	0.320934	0.74826	1	7.99474	7.81495	39	39	7.99474	7.81495	7.99474	9.08538	9.1363	30	30	9.08538	9.1363	9.08538
dsdX	Shigella flexneri 2457T	2460167	2460386	0.537458	0.537458	0.537458	1.10801	0.759794	0.759794	0.759794	1.15759	5.63234e-07	1.15759	0.235577	0.813761	1	4.976	4.82123	4	4	4.976	4.82123	4.976	5.51346	5.58103	3	3	5.51346	5.58103	5.51346
dsrA	Shigella flexneri 2457T	2001773	2001860	0	0	0	1	0	0	0	1	0	1	0	1	1	0	0	0	0	0	0	0	0	0	0	0	0	0	0
dsrB	Shigella flexneri 2457T	2001181	2001370	13.8571	13.8571	-13.8571	-2.30142	13.5732	13.5732	-13.5732	-2.26554	-1.00618e-05	-2.26554	-2.29353	0.0218174	0.179845	24.5048	24.2985	17	17	24.5048	24.2985	24.5048	10.6477	10.7253	5	5	10.6477	10.7253	10.6477
dut	Shigella flexneri 2457T	3990555	3991014	8.10784	8.10784	-8.10784	-1.03145	0	0	0	-1	-2.71051e-20	-1	-1.59792e-15	1	1	265.907	261.853	448	448	265.907	261.853	265.907	257.799	261.853	294	294	257.799	261.853	257.799
dxs	Shigella flexneri 2457T	366821	368684	0.277316	0.277316	-0.277316	-1.00746	0.433732	0.433732	0.433732	1.0117	3.21524e-07	1.0117	0.0502301	0.959939	1	37.4362	37.0649	256	256	37.4362	37.0649	37.4362	37.1589	37.4986	172	172	37.1589	37.4986	37.1589
ebgA	Shigella flexneri 2457T	3201738	3204825	0.258904	0.258904	0.258904	1.08628	0.524598	0.524598	0.524598	1.18179	3.88883e-07	1.18179	0.209069	0.834394	1	3.00059	2.88578	34	34	3.00059	2.88578	3.00059	3.2595	3.41038	25	25	3.2595	3.41038	3.2595
ebgC	Shigella flexneri 2457T	3204821	3205271	0.839547	0.839547	0.839547	1.23112	1.14916	1.14916	1.14916	1.33054	8.51868e-07	1.33054	0.403712	0.686424	1	3.63248	3.47665	6	6	3.63248	3.47665	3.63248	4.47203	4.6258	5	5	4.47203	4.6258	4.47203
ebgR	Shigella flexneri 2457T	3200572	3201556	17.4094	17.4094	17.4094	1.23203	19.5391	19.5391	19.5391	1.2625	1.44843e-05	1.2625	1.50568	0.132149	0.624702	75.0307	74.4356	271	271	75.0307	74.4356	75.0307	92.4401	93.9746	226	226	92.4401	93.9746	92.4401
eco	Shigella flexneri 2457T	2305362	2305851	18.1409	18.1409	-18.1409	-1.2422	16.2953	16.2953	-16.2953	-1.21536	-1.20797e-05	-1.21536	-1.25864	0.208159	0.778172	93.0405	91.9618	167	167	93.0405	91.9618	93.0405	74.8996	75.6665	91	91	74.8996	75.6665	74.8996
eda	Shigella flexneri 2457T	1865181	1865823	55.6592	55.6592	-55.6592	-1.3264	49.5088	49.5088	-49.5088	-1.28629	-3.67008e-05	-1.28629	-2.49008	0.0127713	0.122823	226.181	222.438	533	533	226.181	222.438	226.181	170.522	172.93	272	272	170.522	172.93	170.522
edd	Shigella flexneri 2457T	1865859	1867671	0.874369	0.874369	-0.874369	-1.10935	0.469021	0.469021	-0.469021	-1.05728	-3.47684e-07	-1.05728	-0.114275	0.909019	1	8.87071	8.6572	59	59	8.87071	8.6572	8.87071	7.99634	8.18818	36	36	7.99634	8.18818	7.99634
efp	Shigella flexneri 2457T	4472278	4472845	152.009	152.009	152.009	1.06157	36.2867	36.2867	36.2867	1.01445	2.68992e-05	1.01445	0.510691	0.609567	1	2468.74	2510.93	5138	5138	2468.74	2510.93	2468.74	2620.75	2547.22	3692	3692	2620.75	2547.22	2620.75
elaA	Shigella flexneri 2457T	2373268	2373730	1.26145	1.26145	1.26145	1.03961	2.36262	2.36262	2.36262	1.07626	1.7514e-06	1.07626	0.294587	0.768309	1	31.8432	30.9805	54	54	31.8432	30.9805	31.8432	33.1046	33.3431	38	38	33.1046	33.3431	33.1046
elaB	Shigella flexneri 2457T	2372908	2373214	5.26411	5.26411	5.26411	1.09096	5.12731	5.12731	5.12731	1.08889	3.80086e-06	1.08889	0.467105	0.640425	1	57.8704	57.684	65	65	57.8704	57.684	57.8704	63.1345	62.8113	48	48	63.1345	62.8113	63.1345
elaC	Shigella flexneri 2457T	2373776	2374712	10.304	10.304	-10.304	-1.22606	10.2069	10.2069	-10.2069	-1.22324	-7.56634e-06	-1.22324	-1.01238	0.311356	0.921656	55.8843	55.9294	192	192	55.8843	55.9294	55.8843	45.5803	45.7225	106	106	45.5803	45.7225	45.5803
elaD	Shigella flexneri 2457T	2375860	2376088	0.624516	0.624516	-0.624516	-1.35378	0.42485	0.42485	-0.42485	-1.22723	-3.1494e-07	-1.22723	-0.208192	0.835079	1	2.38979	2.29457	2	2	2.38979	2.29457	2.38979	1.76527	1.86972	1	1	1.76527	1.86972	1.76527
emrA	Shigella flexneri 2457T	2779959	2781132	0.310043	0.310043	-0.310043	-1.01116	0.472696	0.472696	0.472696	1.017	3.50409e-07	1.017	0.0631271	0.949665	1	28.103	27.7994	121	121	28.103	27.7994	28.103	27.7929	28.2721	81	81	27.7929	28.2721	27.7929
emrB	Shigella flexneri 2457T	2781148	2782687	2.7275	2.7275	-2.7275	-1.57941	2.37616	2.37616	-2.37616	-1.49039	-1.76144e-06	-1.49039	-0.684029	0.493957	1	7.4349	7.22165	42	42	7.4349	7.22165	7.4349	4.7074	4.84549	18	18	4.7074	4.84549	4.7074
emrD	Shigella flexneri 2457T	3875817	3876969	4.13398	4.13398	4.13398	1.35675	4.44496	4.44496	4.44496	1.38723	3.29504e-06	1.38723	0.849131	0.395808	0.996966	11.588	11.4788	49	49	11.588	11.4788	11.588	15.722	15.9237	45	45	15.722	15.9237	15.722
emrE	Shigella flexneri 2457T	1988644	1988977	0	0	0	1	0	0	0	1	0	1	0	1	1	0	0	0	0	0	0	0	0	0	0	0	0	0	0
emrK	Shigella flexneri 2457T	2463377	2464541	1.92543	1.92543	-1.92543	-1.55685	1.72829	1.72829	-1.72829	-1.48204	-1.28118e-06	-1.48204	-0.579358	0.562348	1	5.38319	5.31363	23	23	5.38319	5.31363	5.38319	3.45775	3.58534	10	10	3.45775	3.58534	3.45775
emrR	Shigella flexneri 2457T	2779302	2779833	59.2099	59.2099	59.2099	1.07128	38.6439	38.6439	-38.6439	-1.04542	-2.86466e-05	-1.04542	-0.926631	0.354118	0.963194	830.648	889.481	1619	1619	830.648	889.481	830.648	889.858	850.837	1174	1174	889.858	850.837	889.858
emrY	Shigella flexneri 2457T	2461839	2463378	1.81461	1.81461	1.81461	2.70847	2.07494	2.07494	2.07494	3.21591	1.53815e-06	3.21591	1.04432	0.296337	0.90393	1.06213	0.936384	6	6	1.06213	0.936384	1.06213	2.87674	3.01133	11	11	2.87674	3.01133	2.87674
endA	Shigella flexneri 2457T	3020838	3021546	7.94376	7.94376	7.94376	1.15522	7.92852	7.92852	7.92852	1.15389	5.8774e-06	1.15389	0.752655	0.451658	1	51.178	51.5215	133	133	51.178	51.5215	51.178	59.1217	59.45	104	104	59.1217	59.45	59.1217
eno	Shigella flexneri 2457T	2860968	2862267	91.5631	91.5631	91.5631	1.02256	515.875	515.875	515.875	1.13303	0.000382417	1.13303	5.68096	1.33957e-08	4.95643e-07	4058.44	3877.82	19351	19351	4058.44	3877.82	4058.44	4150	4393.69	13394	13394	4150	4393.69	4150
entA	Shigella flexneri 2457T	527805	528552	1.74092	1.74092	1.74092	1.47735	1.95055	1.95055	1.95055	1.55805	1.44594e-06	1.55805	0.65232	0.514195	1	3.64707	3.49532	10	10	3.64707	3.49532	3.64707	5.38799	5.44587	10	10	5.38799	5.44587	5.38799
entB	Shigella flexneri 2457T	526948	527806	3.05245	3.05245	-3.05245	-2.30142	2.91536	2.91536	-2.91536	-2.20022	-2.16115e-06	-2.20022	-1.04565	0.295723	0.903816	5.39792	5.34438	17	17	5.39792	5.34438	5.39792	2.34547	2.42903	5	5	2.34547	2.42903	2.34547
entC	Shigella flexneri 2457T	524139	525315	4.29514	4.29514	-4.29514	-1.18456	3.83966	3.83966	-3.83966	-1.16361	-2.84633e-06	-1.16361	-0.538845	0.589994	1	27.5679	27.3082	119	119	27.5679	27.3082	27.5679	23.2728	23.4686	68	68	23.2728	23.4686	23.2728
entD	Shigella flexneri 2457T	508074	508704	0.442938	0.442938	0.442938	1.03414	0.788538	0.788538	0.788538	1.06172	5.84541e-07	1.06172	0.153647	0.877888	1	12.9731	12.7754	30	30	12.9731	12.7754	12.9731	13.4161	13.5639	21	21	13.4161	13.5639	13.4161
entE	Shigella flexneri 2457T	525324	526935	0.93038	0.93038	0.93038	1.20376	1.1575	1.1575	1.1575	1.26232	8.58049e-07	1.26232	0.366353	0.714102	1	4.56597	4.41252	27	27	4.56597	4.41252	4.56597	5.49635	5.57002	22	22	5.49635	5.57002	5.49635
entF	Shigella flexneri 2457T	512772	516618	3.18029	3.18029	-3.18029	-1.17669	2.43573	2.43573	-2.43573	-1.13337	-1.8056e-06	-1.13337	-0.39023	0.696366	1	21.18	20.698	299	299	21.18	20.698	21.18	17.9997	18.2623	172	172	17.9997	18.2623	17.9997
envY	Shigella flexneri 2457T	479857	480619	0.153303	0.153303	-0.153303	-1.00708	0.654806	0.654806	0.654806	1.03064	4.85406e-07	1.03064	0.0994044	0.920817	1	21.8092	21.3691	61	61	21.8092	21.3691	21.8092	21.6559	22.0239	41	41	21.6559	22.0239	21.6559
envZ	Shigella flexneri 2457T	4267521	4268874	10.1337	10.1337	10.1337	1.40586	10.5289	10.5289	10.5289	1.42569	7.80508e-06	1.42569	1.35934	0.174039	0.718616	24.9683	24.7336	124	124	24.9683	24.7336	24.9683	35.1019	35.2625	118	118	35.1019	35.2625	35.1019
epd	Shigella flexneri 2457T	2998853	2999873	32.9935	32.9935	-32.9935	-1.34268	28.9069	28.9069	-28.9069	-1.29613	-2.14287e-05	-1.29613	-1.93091	0.0534938	0.34944	129.274	126.522	484	484	129.274	126.522	129.274	96.2801	97.6155	244	244	96.2801	97.6155	96.2801
era	Shigella flexneri 2457T	2693139	2694045	96.8075	96.8075	-96.8075	-1.99962	95.5159	95.5159	-95.5159	-1.9718	-7.08057e-05	-1.9718	-5.58911	2.28266e-08	8.07597e-07	193.652	193.804	644	644	193.652	193.804	193.652	96.8446	98.2878	218	218	96.8446	98.2878	96.8446
erfK	Shigella flexneri 2457T	2055068	2056004	4.61652	4.61652	-4.61652	-1.28253	3.9124	3.9124	-3.9124	-1.23561	-2.90025e-06	-1.23561	-0.642135	0.520786	1	20.9566	20.5176	72	72	20.9566	20.5176	20.9566	16.3401	16.6052	38	38	16.3401	16.6052	16.3401
evgA	Shigella flexneri 2457T	2464956	2465571	12.5484	12.5484	12.5484	1.19402	13.77	13.77	13.77	1.21325	1.02077e-05	1.21325	1.15188	0.249369	0.844056	64.6759	64.5724	146	146	64.6759	64.5724	64.6759	77.2243	78.3424	118	118	77.2243	78.3424	77.2243
evgS	Shigella flexneri 2457T	2465575	2469169	0.350307	0.350307	-0.350307	-1.01533	0.294207	0.294207	0.294207	1.01287	2.18095e-07	1.01287	0.0433725	0.965405	1	23.1957	22.8595	306	306	23.1957	22.8595	23.1957	22.8454	23.1537	204	204	22.8454	23.1537	22.8454
exbB	Shigella flexneri 2457T	3135353	3136088	83.9841	83.9841	-83.9841	-1.19764	89.8854	89.8854	-89.8854	-1.21106	-6.66318e-05	-1.21106	-2.92971	0.00339284	0.043737	508.918	515.761	1373	1373	508.918	515.761	508.918	424.934	425.875	776	776	424.934	425.875	424.934
exbD	Shigella flexneri 2457T	3134921	3135347	87.3815	87.3815	-87.3815	-1.29361	85.8411	85.8411	-85.8411	-1.28546	-6.36338e-05	-1.28546	-3.27485	0.0010572	0.016216	384.992	386.55	602	602	384.992	386.55	384.992	297.61	300.709	315	315	297.61	300.709	297.61
exo	Shigella flexneri 2457T	2886091	2886937	7.62446	7.62446	-7.62446	-1.21657	7.42167	7.42167	-7.42167	-1.2093	-5.50166e-06	-1.2093	-0.838527	0.401735	1	42.8298	42.8806	133	133	42.8298	42.8806	42.8298	35.2053	35.459	74	74	35.2053	35.459	35.2053
exuR	Shigella flexneri 2457T	3229746	3230523	19.4207	19.4207	19.4207	1.04091	14.4143	14.4143	14.4143	1.03033	1.06853e-05	1.03033	0.464139	0.642548	1	474.747	475.204	1354	1354	474.747	475.204	474.747	494.168	489.618	954	954	494.168	489.618	494.168
exuT	Shigella flexneri 2457T	3224313	3225612	3.94172	3.94172	-3.94172	-1.9786	3.5255	3.5255	-3.5255	-1.8358	-2.61345e-06	-1.8358	-1.01935	0.308036	0.919932	7.96965	7.74364	38	38	7.96965	7.74364	7.96965	4.02792	4.21814	13	13	4.02792	4.21814	4.02792
fabA	Shigella flexneri 2457T	1006983	1007502	134.244	134.244	-134.244	-1.07579	325.196	325.196	-325.196	-1.19128	-0.000241067	-1.19128	-5.33158	9.73707e-08	3.06465e-06	1905.48	2025.35	3630	3630	1905.48	2025.35	1905.48	1771.23	1700.15	2284	2284	1771.23	1700.15	1771.23
fabB	Shigella flexneri 2457T	2427943	2429185	36.8637	36.8637	36.8637	1.3276	41.724	41.724	41.724	1.37716	3.09299e-05	1.37716	2.57304	0.0100809	0.102868	112.528	110.628	513	513	112.528	110.628	112.528	149.392	152.352	461	461	149.392	152.352	149.392
fabD	Shigella flexneri 2457T	1140336	1141266	24.3464	24.3464	-24.3464	-1.15714	20.7004	20.7004	-20.7004	-1.13128	-1.53452e-05	-1.13128	-1.12926	0.25879	0.852144	179.281	178.385	612	612	179.281	178.385	179.281	154.934	157.684	358	358	154.934	157.684	154.934
fabF	Shigella flexneri 2457T	1142546	1143788	209.128	209.128	-209.128	-1.13184	323.764	323.764	-323.764	-1.21065	-0.000240006	-1.21065	-5.55788	2.73091e-08	9.52283e-07	1795.4	1860.75	8185	8185	1795.4	1860.75	1795.4	1586.27	1536.99	4895	4895	1586.27	1536.99	1586.27
fabG	Shigella flexneri 2457T	1141278	1142013	241.7	241.7	-241.7	-1.25918	337.669	337.669	-337.669	-1.3851	-0.000250313	-1.3851	-7.38669	1.50568e-13	8.68813e-12	1174.26	1214.51	3168	3168	1174.26	1214.51	1174.26	932.555	876.843	1703	1703	932.555	876.843	932.555
fabH	Shigella flexneri 2457T	1139367	1140321	18.2661	18.2661	18.2661	1.11463	22.3387	22.3387	22.3387	1.14277	1.65596e-05	1.14277	1.22006	0.222441	0.797244	159.349	156.47	558	558	159.349	156.47	159.349	177.615	178.809	421	421	177.615	178.809	177.615
fabI	Shigella flexneri 2457T	1344388	1345177	103.265	103.265	103.265	1.03426	348.482	348.482	348.482	1.1182	0.000258329	1.1182	4.41482	1.01097e-05	0.000246239	3014.06	2948.34	8729	8729	3014.06	2948.34	3014.06	3117.33	3296.83	6111	6111	3117.33	3296.83	3117.33
fabZ	Shigella flexneri 2457T	192531	192987	193.647	193.647	-193.647	-1.4678	194.037	194.037	-194.037	-1.471	-0.000143839	-1.471	-6.08275	1.18152e-09	4.97984e-08	607.604	606.007	1017	1017	607.604	606.007	607.604	413.957	411.97	469	469	413.957	411.97	413.957
fadA	Shigella flexneri 2457T	3731588	3732752	0.494994	0.494994	0.494994	1.09195	0.662856	0.662856	0.662856	1.12464	4.91374e-07	1.12464	0.197194	0.843676	1	5.38319	5.31824	23	23	5.38319	5.31824	5.38319	5.87818	5.98109	17	17	5.87818	5.98109	5.87818
fadB	Shigella flexneri 2457T	3729389	3731579	2.45801	2.45801	2.45801	1.12427	3.27931	3.27931	3.27931	1.16975	2.43094e-06	1.16975	0.506516	0.612494	1	19.7796	19.3185	159	159	19.7796	19.3185	19.7796	22.2376	22.5979	121	121	22.2376	22.5979	22.2376
fadD	Shigella flexneri 2457T	1497406	1499158	0.613981	0.613981	0.613981	1.00505	5.44405	5.44405	5.44405	1.04563	4.03566e-06	1.04563	0.348494	0.727469	1	121.601	119.307	782	782	121.601	119.307	121.601	122.215	124.751	532	532	122.215	124.751	122.215
fadL	Shigella flexneri 2457T	2449724	2451065	93.3488	93.3488	-93.3488	-1.64128	84.0633	84.0633	-84.0633	-1.56286	-6.23159e-05	-1.56286	-4.29708	1.73068e-05	0.000395688	238.915	233.413	1176	1176	238.915	233.413	238.915	145.566	149.35	485	485	145.566	149.35	145.566
fadR	Shigella flexneri 2457T	1221529	1222249	8.93676	8.93676	8.93676	1.04516	8.39973	8.39973	8.39973	1.04218	6.2267e-06	1.04218	0.416569	0.676993	1	197.895	199.125	523	523	197.895	199.125	197.895	206.831	207.525	370	370	206.831	207.525	206.831
farR	Shigella flexneri 2457T	587456	588401	0.744075	0.744075	0.744075	1.0102	1.57311	1.57311	1.57311	1.02166	1.16614e-06	1.02166	0.129825	0.896705	1	72.9379	72.6305	253	253	72.9379	72.6305	72.9379	73.682	74.2037	173	173	73.682	74.2037	73.682
fba	Shigella flexneri 2457T	2996346	2997426	132.54	132.54	132.54	1.08136	5.79121	5.79121	-5.79121	-1.00342	-4.29301e-06	-1.00342	-0.0994614	0.920772	1	1629.07	1700.15	6458	6458	1629.07	1700.15	1629.07	1761.61	1694.36	4727	4727	1761.61	1694.36	1761.61
fbp	Shigella flexneri 2457T	4423650	4424649	5.24277	5.24277	-5.24277	-1.03816	0.366224	0.366224	-0.366224	-1.00262	-2.71481e-07	-1.00262	-0.0218903	0.982535	1	142.627	140.144	523	523	142.627	140.144	142.627	137.384	139.777	341	341	137.384	139.777	137.384
fdhD	Shigella flexneri 2457T	3670959	3671793	7.34143	7.34143	-7.34143	-1.35378	6.62808	6.62808	-6.62808	-1.3133	-4.91338e-06	-1.3133	-0.947465	0.343402	0.95385	28.0929	27.7837	86	86	28.0929	27.7837	28.0929	20.7515	21.1556	43	43	20.7515	21.1556	20.7515
fdhE	Shigella flexneri 2457T	3676580	3677510	5.13782	5.13782	-5.13782	-1.02975	1.0525	1.0525	-1.0525	-1.00601	-7.80214e-07	-1.00601	-0.056168	0.955208	1	177.816	176.112	607	607	177.816	176.112	177.816	172.678	175.06	399	399	172.678	175.06	172.678
fdhF	Shigella flexneri 2457T	3479429	3481577	0.671307	0.671307	-0.671307	-1.10236	0.375902	0.375902	-0.375902	-1.05657	-2.78656e-07	-1.05657	-0.101683	0.919008	1	7.22945	7.02115	57	57	7.22945	7.02115	7.22945	6.55814	6.64525	35	35	6.55814	6.64525	6.55814
fdnG	Shigella flexneri 2457T	1824578	1827626	1.45441	1.45441	-1.45441	-1.91785	1.22558	1.22558	-1.22558	-1.72459	-9.08522e-07	-1.72459	-0.57091	0.568061	1	3.03898	2.917	34	34	3.03898	2.917	3.03898	1.58458	1.69142	12	12	1.58458	1.69142	1.58458
fdnH	Shigella flexneri 2457T	1823681	1824566	2.54638	2.54638	-2.54638	-1.46659	2.28367	2.28367	-2.28367	-1.41211	-1.69288e-06	-1.41211	-0.624631	0.532213	1	8.00377	7.82512	26	26	8.00377	7.82512	8.00377	5.45739	5.54146	12	12	5.45739	5.54146	5.45739
fdnI	Shigella flexneri 2457T	1823035	1823689	0.605302	0.605302	-0.605302	-1.04918	0.223965	0.223965	-0.223965	-1.01797	-1.66024e-07	-1.01797	-0.044657	0.964381	1	12.9136	12.6883	31	31	12.9136	12.6883	12.9136	12.3083	12.4644	20	20	12.3083	12.4644	12.3083
fdoG	Shigella flexneri 2457T	3671986	3675037	14.8465	14.8465	-14.8465	-1.15675	11.8498	11.8498	-11.8498	-1.12373	-8.78425e-06	-1.12373	-0.830908	0.406025	1	109.564	107.625	1227	1227	109.564	107.625	109.564	94.7173	95.775	718	718	94.7173	95.775	94.7173
fdoH	Shigella flexneri 2457T	3675049	3675952	5.89295	5.89295	5.89295	1.11226	5.44591	5.44591	5.44591	1.10243	4.03704e-06	1.10243	0.515101	0.606482	1	52.496	53.1684	174	174	52.496	53.1684	52.496	58.3889	58.6143	131	131	58.3889	58.6143	58.3889
fdoI	Shigella flexneri 2457T	3675948	3676584	4.28637	4.28637	4.28637	1.08339	3.92886	3.92886	3.92886	1.07595	2.91246e-06	1.07595	0.379127	0.704594	1	51.403	51.7327	120	120	51.403	51.7327	51.403	55.6894	55.6616	88	88	55.6894	55.6616	55.6894
fdx	Shigella flexneri 2457T	2635369	2635705	31.4672	31.4672	-31.4672	-1.21185	27.0281	27.0281	-27.0281	-1.17807	-2.00359e-05	-1.17807	-1.48661	0.137117	0.633753	180.002	178.809	222	222	180.002	178.809	180.002	148.535	151.781	124	124	148.535	151.781	148.535
feaR	Shigella flexneri 2457T	1420149	1420383	2.22302	2.22302	2.22302	1.47735	2.59836	2.59836	2.59836	1.57839	1.92616e-06	1.57839	0.763461	0.445189	1	4.65703	4.4924	4	4	4.65703	4.4924	4.65703	6.88004	7.09076	4	4	6.88004	7.09076	6.88004
feoA	Shigella flexneri 2457T	4263018	4263246	18.8399	18.8399	-18.8399	-1.13683	13.1797	13.1797	-13.1797	-1.09378	-9.77005e-06	-1.09378	-0.768378	0.442263	1	156.531	153.711	131	131	156.531	153.711	156.531	137.691	140.532	78	78	137.691	140.532	137.691
feoB	Shigella flexneri 2457T	4260680	4263002	4.62153	4.62153	-4.62153	-1.04686	1.19333	1.19333	-1.19333	-1.01191	-8.84615e-07	-1.01191	-0.0840545	0.933013	1	103.249	101.384	880	880	103.249	101.384	103.249	98.6273	100.19	569	569	98.6273	100.19	98.6273
fepA	Shigella flexneri 2457T	508869	511110	3.22847	3.22847	3.22847	1.13412	3.81433	3.81433	3.81433	1.16022	2.82756e-06	1.16022	0.531897	0.594798	1	24.0707	23.8063	198	198	24.0707	23.8063	24.0707	27.2991	27.6206	152	152	27.2991	27.6206	27.2991
fepB	Shigella flexneri 2457T	522891	523848	5.17991	5.17991	-5.17991	-1.1035	5.96492	5.96492	-5.96492	-1.12057	-4.42178e-06	-1.12057	-0.582374	0.560315	1	55.2274	55.438	194	194	55.2274	55.438	55.2274	50.0475	49.4731	119	119	50.0475	49.4731	50.0475
fepC	Shigella flexneri 2457T	518739	519555	19.3362	19.3362	19.3362	1.74251	19.6495	19.6495	19.6495	1.76015	1.45661e-05	1.76015	2.32629	0.020003	0.171298	26.0417	25.8496	78	78	26.0417	25.8496	26.0417	45.3779	45.4991	92	92	45.3779	45.4991	45.3779
fepD	Shigella flexneri 2457T	520540	521557	9.97406	9.97406	9.97406	1.47735	11.175	11.175	11.175	1.54738	8.28397e-06	1.54738	1.54962	0.121232	0.594748	20.8948	20.4152	78	78	20.8948	20.4152	20.8948	30.8689	31.5901	78	78	30.8689	31.5901	30.8689
fepE	Shigella flexneri 2457T	517609	517999	2.85751	2.85751	-2.85751	-1.69222	2.53233	2.53233	-2.53233	-1.58694	-1.87721e-06	-1.58694	-0.757994	0.448455	1	6.98554	6.84679	10	10	6.98554	6.84679	6.98554	4.12803	4.31446	4	4	4.12803	4.31446	4.12803
fepG	Shigella flexneri 2457T	519551	520544	1.27145	1.27145	-1.27145	-1.11203	1.00499	1.00499	-1.00499	-1.0877	-7.44997e-07	-1.0877	-0.20547	0.837205	1	12.6204	12.4644	46	46	12.6204	12.4644	12.6204	11.349	11.4594	28	28	11.349	11.4594	11.349
fes	Shigella flexneri 2457T	511352	512555	0.36461	0.36461	-0.36461	-1.02224	0.191515	0.191515	0.191515	1.01162	1.41969e-07	1.01162	0.0332545	0.973472	1	16.7583	16.4878	74	74	16.7583	16.4878	16.7583	16.3937	16.6793	49	49	16.3937	16.6793	16.3937
ffh	Shigella flexneri 2457T	2739606	2740968	14.4851	14.4851	-14.4851	-1.22589	13.2314	13.2314	-13.2314	-1.20625	-9.80838e-06	-1.20625	-1.1122	0.266053	0.862005	78.6104	77.3839	393	393	78.6104	77.3839	78.6104	64.1253	64.1525	217	217	64.1253	64.1525	64.1253
ffs	Shigella flexneri 2457T	412779	412893	1.24903	1.24903	-1.24903	-1.35378	0.921822	0.921822	-0.921822	-1.25023	-6.83344e-07	-1.25023	-0.320172	0.748838	1	4.77958	4.60566	2	2	4.77958	4.60566	4.77958	3.53055	3.68384	1	1	3.53055	3.68384	3.53055
fhiA	Shigella flexneri 2457T	298314	300054	1.87887	1.87887	-1.87887	#DIV/0!	1.75749	1.75749	-1.75749	#DIV/0!	-1.30282e-06	#DIV/0!	-1.3257	0.184938	0.732348	1.87887	1.75749	12	12	1.87887	1.75749	1.87887	0	0	0	0	0	0	0
fhlA	Shigella flexneri 2457T	2817297	2819376	0.05386	0.05386	0.05386	1.01082	0.28938	0.28938	0.28938	1.05979	2.14516e-07	1.05979	0.0916528	0.926974	1	4.97959	4.83975	38	38	4.97959	4.83975	4.97959	5.03345	5.12913	26	26	5.03345	5.12913	5.03345
fhuA	Shigella flexneri 2457T	158752	160996	42.2949	42.2949	-42.2949	-1.10199	45.0249	45.0249	-45.0249	-1.10907	-3.33768e-05	-1.10907	-1.5262	0.12696	0.612312	456.974	457.815	3764	3764	456.974	457.815	456.974	414.679	412.79	2312	2312	414.679	412.79	414.679
fhuB	Shigella flexneri 2457T	162730	164713	1.13777	1.13777	1.13777	1.049	1.70584	1.70584	1.70584	1.07455	1.26454e-06	1.07455	0.247585	0.804456	1	23.2182	22.8831	169	169	23.2182	22.8831	23.2182	24.356	24.589	120	120	24.356	24.589	24.356
fhuC	Shigella flexneri 2457T	161046	161844	13.0604	13.0604	-13.0604	-1.11162	7.98417	7.98417	-7.98417	-1.06692	-5.91865e-06	-1.06692	-0.508458	0.611132	1	130.073	127.291	381	381	130.073	127.291	130.073	117.012	119.307	232	232	117.012	119.307	117.012
fhuD	Shigella flexneri 2457T	161843	162734	5.68783	5.68783	5.68783	1.09164	5.73506	5.73506	5.73506	1.09231	4.25138e-06	1.09231	0.503021	0.61495	1	62.0702	62.1297	203	203	62.0702	62.1297	62.0702	67.758	67.8647	150	150	67.758	67.8647	67.758
fhuE	Shigella flexneri 2457T	1149969	1152155	34.9881	34.9881	-34.9881	-1.44193	30.8517	30.8517	-30.8517	-1.3826	-2.28703e-05	-1.3826	-2.22588	0.0260225	0.206772	114.159	111.489	916	916	114.159	111.489	114.159	79.1709	80.6374	430	430	79.1709	80.6374	79.1709
fhuF	Shigella flexneri 2457T	4563887	4564676	60.7326	60.7326	60.7326	1.0832	20.0618	20.0618	-20.0618	-1.02685	-1.48717e-05	-1.02685	-0.515646	0.606102	1	729.949	767.299	2114	2114	729.949	767.299	729.949	790.682	747.237	1550	1550	790.682	747.237	790.682
fic	Shigella flexneri 2457T	4312030	4312633	2.52511	2.52511	-2.52511	-1.1455	1.90979	1.90979	-1.90979	-1.10869	-1.41572e-06	-1.10869	-0.313749	0.753711	1	19.8792	19.4808	44	44	19.8792	19.4808	19.8792	17.3541	17.571	26	26	17.3541	17.571	17.3541
fimA	Shigella flexneri 2457T	4372651	4373200	1.34177	1.34177	-1.34177	-1.20336	1.00517	1.00517	-1.00517	-1.15022	-7.45133e-07	-1.15022	-0.264997	0.791012	1	7.93985	7.69661	16	16	7.93985	7.69661	7.93985	6.59807	6.69144	9	9	6.59807	6.69144	6.59807
fimB	Shigella flexneri 2457T	4374871	4375357	5.4923	5.4923	5.4923	1.27216	6.07038	6.07038	6.07038	1.30628	4.49996e-06	1.30628	0.897878	0.369251	0.975852	20.1804	19.8194	36	36	20.1804	19.8194	20.1804	25.6728	25.8898	31	31	25.6728	25.8898	25.6728
fimC	Shigella flexneri 2457T	4371285	4372011	0.716509	0.716509	0.716509	1.47735	0.947001	0.947001	0.947001	1.69804	7.0201e-07	1.69804	0.494984	0.620611	1	1.50103	1.35666	4	4	1.50103	1.35666	1.50103	2.21753	2.30366	4	4	2.21753	2.30366	2.21753
fimD	Shigella flexneri 2457T	4367806	4371096	2.22628	2.22628	-2.22628	-2.07048	1.93655	1.93655	-1.93655	-1.88256	-1.43556e-06	-1.88256	-0.770014	0.441292	1	4.30598	4.13079	52	52	4.30598	4.13079	4.30598	2.0797	2.19424	17	17	2.0797	2.19424	2.0797
fimE	Shigella flexneri 2457T	4373680	4374277	5.77812	5.77812	5.77812	1.30147	6.24378	6.24378	6.24378	1.33036	4.6285e-06	1.33036	0.940827	0.346793	0.957068	19.1664	18.8999	42	42	19.1664	18.8999	19.1664	24.9445	25.1437	37	37	24.9445	25.1437	24.9445
fimF	Shigella flexneri 2457T	4367266	4367797	0.711481	0.711481	0.711481	1.23112	0.984501	0.984501	0.984501	1.33384	7.29809e-07	1.33384	0.375267	0.707462	1	3.07837	2.94906	6	6	3.07837	2.94906	3.07837	3.78985	3.93356	5	5	3.78985	3.93356	3.78985
fimG	Shigella flexneri 2457T	4366750	4367254	0.307009	0.307009	-0.307009	-1.12815	0.116692	0.116692	-0.116692	-1.04711	-8.65036e-08	-1.04711	-0.0518223	0.95867	1	2.70274	2.5936	5	5	2.70274	2.5936	2.70274	2.39573	2.47691	3	3	2.39573	2.47691	2.39573
fimH	Shigella flexneri 2457T	4365828	4366731	0.342708	0.342708	-0.342708	-1.12815	0.109241	0.109241	-0.109241	-1.03916	-8.09802e-08	-1.03916	-0.0458031	0.963467	1	3.01701	2.89877	10	10	3.01701	2.89877	3.01701	2.6743	2.78953	6	6	2.6743	2.78953	2.6743
fimI	Shigella flexneri 2457T	4372047	4372686	0.872011	0.872011	-0.872011	-1.69222	0.600509	0.600509	-0.600509	-1.42354	-4.45156e-07	-1.42354	-0.323954	0.745973	1	2.13174	2.01833	5	5	2.13174	2.01833	2.13174	1.25973	1.41782	2	2	1.25973	1.41782	1.25973
fimZ	Shigella flexneri 2457T	479280	479493	0	0	0	1	0	0	0	1	0	1	0	1	1	0	0	0	0	0	0	0	0	0	0	0	0	0	0
fis	Shigella flexneri 2457T	3388924	3389221	350.784	350.784	-350.784	-1.29448	490.901	490.901	-490.901	-1.42541	-0.000363903	-1.42541	-9.28409	1.63216e-20	1.36398e-18	1541.97	1644.85	1681	1681	1541.97	1644.85	1541.97	1191.19	1153.95	879	879	1191.19	1153.95	1191.19
fixA	Shigella flexneri 2457T	41166	41973	1.71855	1.71855	-1.71855	-1.86145	1.48206	1.48206	-1.48206	-1.70409	-1.09865e-06	-1.70409	-0.621206	0.534464	1	3.7135	3.587	11	11	3.7135	3.587	3.7135	1.99496	2.10494	4	4	1.99496	2.10494	1.99496
fixB	Shigella flexneri 2457T	41987	42929	1.04499	1.04499	-1.04499	-1.48916	0.799622	0.799622	-0.799622	-1.35612	-5.92758e-07	-1.35612	-0.347651	0.728102	1	3.18131	3.04497	11	11	3.18131	3.04497	3.18131	2.13632	2.24535	5	5	2.13632	2.24535	2.13632
fixC	Shigella flexneri 2457T	42979	44266	0.534003	0.534003	-0.534003	-2.70756	0.250903	0.250903	-0.250903	-1.53929	-1.85993e-07	-1.53929	-0.230838	0.817441	1	0.846732	0.716152	4	4	0.846732	0.716152	0.846732	0.312729	0.465249	1	1	0.312729	0.465249	0.312729
fixX	Shigella flexneri 2457T	44262	44550	0	0	0	1	0	0	0	1	0	1	0	1	1	0	0	0	0	0	0	0	0	0	0	0	0	0	0
fklB	Shigella flexneri 2457T	4450615	4451269	184.144	184.144	184.144	1.3057	146.005	146.005	146.005	1.24554	0.000108233	1.24554	3.9966	6.42613e-05	0.00130872	602.359	594.638	1446	1446	602.359	594.638	602.359	786.503	740.643	1278	1278	786.503	740.643	786.503
fkpA	Shigella flexneri 2457T	4326006	4326819	69.7792	69.7792	69.7792	1.02007	444.668	444.668	444.668	1.13488	0.000329631	1.13488	5.30726	1.11292e-07	3.48021e-06	3476.32	3296.83	10374	10374	3476.32	3296.83	3476.32	3546.1	3741.49	7163	7163	3546.1	3741.49	3546.1
fldA	Shigella flexneri 2457T	636498	637029	10.931	10.931	-10.931	-1.01317	96.7837	96.7837	-96.7837	-1.12089	-7.17455e-05	-1.12089	-2.34946	0.0188006	0.164192	840.909	897.4	1639	1639	840.909	897.4	840.909	829.978	800.616	1095	1095	829.978	800.616	829.978
fldB	Shigella flexneri 2457T	2965858	2966380	9.66634	9.66634	9.66634	1.04584	15.4355	15.4355	15.4355	1.07372	1.14423e-05	1.07372	0.740825	0.458799	1	210.851	209.377	404	404	210.851	209.377	210.851	220.517	224.812	286	286	220.517	224.812	220.517
flgA	Shigella flexneri 2457T	1120856	1121516	1.59502	1.59502	1.59502	1.77282	1.84186	1.84186	1.84186	1.93887	1.36537e-06	1.93887	0.767081	0.443034	1	2.06391	1.96178	5	5	2.06391	1.96178	2.06391	3.65893	3.80364	6	6	3.65893	3.80364	3.65893
flgB	Shigella flexneri 2457T	1121670	1122087	1.93037	1.93037	1.93037	#DIV/0!	2.04628	2.04628	2.04628	#DIV/0!	1.5169e-06	#DIV/0!	1.43048	0.152578	0.676513	0	0	0	0	0	0	0	1.93037	2.04628	2	2	1.93037	2.04628	1.93037
flgC	Shigella flexneri 2457T	1122090	1122494	0	0	0	1	0	0	0	1	0	1	0	1	1	0	0	0	0	0	0	0	0	0	0	0	0	0	0
flgD	Shigella flexneri 2457T	1122505	1123201	0.765128	0.765128	0.765128	2.95469	1.09203	1.09203	1.09203	6.57969	8.09521e-07	6.57969	0.896597	0.369934	0.975852	0.391431	0.195716	1	1	0.391431	0.195716	0.391431	1.15656	1.28775	2	2	1.15656	1.28775	1.15656
flgE	Shigella flexneri 2457T	1123225	1124434	1.32141	1.32141	1.32141	2.95469	1.56303	1.56303	1.56303	3.87772	1.15867e-06	3.87772	0.960284	0.336912	0.946171	0.67602	0.543149	3	3	0.67602	0.543149	0.67602	1.99743	2.10618	6	6	1.99743	2.10618	1.99743
flgF	Shigella flexneri 2457T	1124453	1125205	4.19086	4.19086	-4.19086	-3.61008	3.98243	3.98243	-3.98243	-3.31021	-2.95217e-06	-3.31021	-1.46101	0.144014	0.654631	5.79651	5.70627	16	16	5.79651	5.70627	5.79651	1.60565	1.72384	3	3	1.60565	1.72384	1.60565
flgG	Shigella flexneri 2457T	1125342	1126125	1.07534	1.07534	-1.07534	-1.523	0.826603	0.826603	-0.826603	-1.38156	-6.12759e-07	-1.38156	-0.363916	0.715921	1	3.13145	2.99297	9	9	3.13145	2.99297	3.13145	2.0561	2.16636	4	4	2.0561	2.16636	2.0561
flgH	Shigella flexneri 2457T	1126177	1126876	0.186046	0.186046	0.186046	1.47735	0.509592	0.509592	0.509592	3.61496	3.77759e-07	3.61496	0.537353	0.591024	1	0.389751	0.194876	1	1	0.389751	0.194876	0.389751	0.575798	0.704468	1	1	0.575798	0.704468	0.575798
flgI	Shigella flexneri 2457T	1126887	1127985	0.377801	0.377801	-0.377801	-2.03067	0.105284	0.105284	-0.105284	-1.20646	-7.80465e-08	-1.20646	-0.099255	0.920936	1	0.744361	0.615225	3	3	0.744361	0.615225	0.744361	0.36656	0.509942	1	1	0.36656	0.509942	0.36656
flgJ	Shigella flexneri 2457T	1127984	1128926	0.440367	0.440367	-0.440367	-2.03067	0.171712	0.171712	-0.171712	-1.30937	-1.2729e-07	-1.30937	-0.151669	0.879448	1	0.867631	0.726743	3	3	0.867631	0.726743	0.867631	0.427264	0.55503	1	1	0.427264	0.55503	0.427264
flgK	Shigella flexneri 2457T	1128991	1130634	0.0756653	0.0756653	0.0756653	1.01304	0.272646	0.272646	0.272646	1.04774	2.02112e-07	1.04774	0.0797242	0.936457	1	5.80357	5.71144	35	35	5.80357	5.71144	5.80357	5.87923	5.98408	24	24	5.87923	5.98408	5.87923
flgL	Shigella flexneri 2457T	1130645	1131588	5.91084	5.91084	5.91084	1.25574	6.76445	6.76445	6.76445	1.29711	5.01447e-06	1.29711	0.935383	0.349591	0.95841	23.1123	22.7674	80	80	23.1123	22.7674	23.1123	29.0231	29.5318	68	68	29.0231	29.5318	29.0231
flgM	Shigella flexneri 2457T	1120487	1120781	3.05436	3.05436	3.05436	1.32961	3.28912	3.28912	3.28912	1.35704	2.43822e-06	1.35704	0.705858	0.480276	1	9.26653	9.21213	10	10	9.26653	9.21213	9.26653	12.3209	12.5013	9	9	12.3209	12.5013	12.3209
flgN	Shigella flexneri 2457T	1120066	1120483	8.04709	8.04709	-8.04709	-1.59552	7.47428	7.47428	-7.47428	-1.54631	-5.54067e-06	-1.54631	-1.26635	0.205389	0.774489	21.5597	21.1556	33	33	21.5597	21.1556	21.5597	13.5126	13.6813	14	14	13.5126	13.6813	13.5126
flhA	Shigella flexneri 2457T	1934424	1936403	3.60465	3.60465	3.60465	1.9698	3.94734	3.94734	3.94734	2.09967	2.92615e-06	2.09967	1.18339	0.236656	0.822106	3.71691	3.58956	27	27	3.71691	3.58956	3.71691	7.32156	7.5369	36	36	7.32156	7.5369	7.32156
flhB	Shigella flexneri 2457T	1936448	1937642	0.663837	0.663837	0.663837	1.9698	0.932956	0.932956	0.932956	2.66794	6.91598e-07	2.66794	0.651344	0.514825	1	0.684513	0.559345	3	3	0.684513	0.559345	0.684513	1.34835	1.4923	4	4	1.34835	1.4923	1.34835
flhC	Shigella flexneri 2457T	1952549	1953128	1.77552	1.77552	1.77552	1.34304	2.07747	2.07747	2.07747	1.40817	1.54003e-06	1.40817	0.593397	0.552916	1	5.17581	5.08974	11	11	5.17581	5.08974	5.17581	6.95134	7.16721	10	10	6.95134	7.16721	6.95134
flhD	Shigella flexneri 2457T	1953130	1953349	6.22	6.22	-6.22	#DIV/0!	6.14033	6.14033	-6.14033	#DIV/0!	-4.55181e-06	#DIV/0!	-2.47797	0.0132132	0.126072	6.22	6.14033	5	5	6.22	6.14033	6.22	0	0	0	0	0	0	0
flhE	Shigella flexneri 2457T	1934086	1934425	0.803646	0.803646	-0.803646	#DIV/0!	0.675621	0.675621	-0.675621	#DIV/0!	-5.00836e-07	#DIV/0!	-0.821962	0.411099	1	0.803646	0.675621	1	1	0.803646	0.675621	0.803646	0	0	0	0	0	0	0
fliA	Shigella flexneri 2457T	1973871	1974591	2.2703	2.2703	-2.2703	#DIV/0!	2.16124	2.16124	-2.16124	#DIV/0!	-1.60212e-06	#DIV/0!	-1.47012	0.141531	0.64595	2.2703	2.16124	6	6	2.2703	2.16124	2.2703	0	0	0	0	0	0	0
fliC	Shigella flexneri 2457T	1974755	1976408	2.27805	2.27805	2.27805	1.2194	2.46557	2.46557	2.46557	1.23818	1.82772e-06	1.23818	0.512231	0.608489	1	10.3832	10.3516	63	63	10.3832	10.3516	10.3832	12.6613	12.8172	52	52	12.6613	12.8172	12.6613
fliD	Shigella flexneri 2457T	1976673	1978080	1.00324	1.00324	-1.00324	-1.43839	0.776062	0.776062	-0.776062	-1.32878	-5.75293e-07	-1.32878	-0.331005	0.740641	1	3.29169	3.13652	17	17	3.29169	3.13652	3.29169	2.28846	2.36046	8	8	2.28846	2.36046	2.28846
fliE	Shigella flexneri 2457T	1989321	1989636	3.79398	3.79398	3.79398	2.46224	3.98509	3.98509	3.98509	2.59711	2.95414e-06	2.59711	1.33018	0.183459	0.731895	2.59463	2.49518	3	3	2.59463	2.49518	2.59463	6.38861	6.48027	5	5	6.38861	6.48027	6.38861
fliF	Shigella flexneri 2457T	1989849	1991509	0.757121	0.757121	-0.757121	-1.62453	0.508753	0.508753	-0.508753	-1.375	-3.77138e-07	-1.375	-0.283426	0.77685	1	1.96942	1.86541	12	12	1.96942	1.86541	1.96942	1.2123	1.35666	5	5	1.2123	1.35666	1.2123
fliG	Shigella flexneri 2457T	1991501	1992497	0.938767	0.938767	0.938767	4.43204	1.2199	1.2199	1.2199	9.91964	9.04306e-07	9.91964	0.998231	0.318167	0.928451	0.27353	0.136765	1	1	0.27353	0.136765	0.27353	1.2123	1.35666	3	3	1.2123	1.35666	1.2123
fliH	Shigella flexneri 2457T	1992489	1993176	0.603822	0.603822	-0.603822	-2.03067	0.336099	0.336099	-0.336099	-1.46247	-2.49149e-07	-1.46247	-0.251241	0.801628	1	1.18968	1.06284	3	3	1.18968	1.06284	1.18968	0.585855	0.726743	1	1	0.585855	0.726743	0.585855
fliI	Shigella flexneri 2457T	1993175	1994549	0.189296	0.189296	0.189296	1.47735	0.529155	0.529155	0.529155	3.66873	3.92262e-07	3.66873	0.549977	0.582335	1	0.396559	0.19828	2	2	0.396559	0.19828	0.396559	0.585855	0.727435	2	2	0.585855	0.727435	0.585855
fliJ	Shigella flexneri 2457T	1994567	1994912	2.36901	2.36901	-2.36901	#DIV/0!	2.26539	2.26539	-2.26539	#DIV/0!	-1.67933e-06	#DIV/0!	-1.50512	0.132293	0.624702	2.36901	2.26539	3	3	2.36901	2.26539	2.36901	0	0	0	0	0	0	0
fliK	Shigella flexneri 2457T	1994908	1996036	0.609275	0.609275	-0.609275	-2.70756	0.340822	0.340822	-0.340822	-1.6795	-2.52651e-07	-1.6795	-0.293989	0.768766	1	0.966085	0.842402	4	4	0.966085	0.842402	0.966085	0.356811	0.50158	1	1	0.356811	0.50158	0.356811
fliL	Shigella flexneri 2457T	1996140	1996605	1.75765	1.75765	-1.75765	#DIV/0!	1.64546	1.64546	-1.64546	#DIV/0!	-1.21978e-06	#DIV/0!	-1.28276	0.199578	0.766599	1.75765	1.64546	3	3	1.75765	1.64546	1.75765	0	0	0	0	0	0	0
fliM	Shigella flexneri 2457T	1996609	1997614	0.659279	0.659279	0.659279	2.21602	1.05614	1.05614	1.05614	4.89602	7.82911e-07	4.89602	0.835394	0.403496	1	0.542161	0.271081	2	2	0.542161	0.271081	0.542161	1.20144	1.32722	3	3	1.20144	1.32722	1.20144
fliN	Shigella flexneri 2457T	1997610	1998024	0.314122	0.314122	0.314122	1.47735	0.583802	0.583802	0.583802	2.13166	4.32771e-07	2.13166	0.459307	0.646014	1	0.658058	0.515883	1	1	0.658058	0.515883	0.658058	0.97218	1.09968	1	1	0.97218	1.09968	0.97218
fliO	Shigella flexneri 2457T	1998086	1998392	0.384651	0.384651	0.384651	1.10801	0.704511	0.704511	0.704511	1.20667	5.22252e-07	1.20667	0.256873	0.797277	1	3.56126	3.40879	4	4	3.56126	3.40879	3.56126	3.94591	4.1133	3	3	3.94591	4.1133	3.94591
fliP	Shigella flexneri 2457T	1998391	1999157	1.06698	1.06698	-1.06698	#DIV/0!	0.942518	0.942518	-0.942518	#DIV/0!	-6.98686e-07	#DIV/0!	-0.970834	0.331631	0.939714	1.06698	0.942518	3	3	1.06698	0.942518	1.06698	0	0	0	0	0	0	0
fliQ	Shigella flexneri 2457T	1999166	1999436	4.47203	4.47203	4.47203	#DIV/0!	4.63181	4.63181	4.63181	#DIV/0!	3.43355e-06	#DIV/0!	2.15217	0.0313844	0.239182	0	0	0	0	0	0	0	4.47203	4.63181	3	3	4.47203	4.63181	4.47203
fliR	Shigella flexneri 2457T	1999444	2000230	1.2681	1.2681	-1.2681	-1.35378	0.94788	0.94788	-0.94788	-1.25357	-7.02661e-07	-1.25357	-0.326579	0.743987	1	4.85255	4.68608	14	14	4.85255	4.68608	4.85255	3.58445	3.7382	7	7	3.58445	3.7382	3.58445
fliS	Shigella flexneri 2457T	1978104	1978515	3.25424	3.25424	3.25424	5.90939	3.55724	3.55724	3.55724	7.80045	2.63697e-06	7.80045	1.65796	0.0973261	0.520684	0.662861	0.523089	1	1	0.662861	0.523089	0.662861	3.9171	4.08033	4	4	3.9171	4.08033	3.9171
fliT	Shigella flexneri 2457T	1978514	1978880	1.87776	1.87776	-1.87776	-2.70756	1.61699	1.61699	-1.61699	-2.30817	-1.19867e-06	-2.30817	-0.799636	0.423922	1	2.97744	2.85307	4	4	2.97744	2.85307	2.97744	1.09968	1.23608	1	1	1.09968	1.23608	1.09968
fliY	Shigella flexneri 2457T	1972385	1973187	151.517	151.517	151.517	1.58844	154.193	154.193	154.193	1.61136	0.000114303	1.61136	6.00903	1.86664e-09	7.66746e-08	257.489	252.212	758	758	257.489	252.212	257.489	409.007	406.405	815	815	409.007	406.405	409.007
fliZ	Shigella flexneri 2457T	1973274	1973862	2.35862	2.35862	-2.35862	-1.86145	2.13057	2.13057	-2.13057	-1.74485	-1.57939e-06	-1.74485	-0.760367	0.447036	1	5.09659	4.991	11	11	5.09659	4.991	5.09659	2.73798	2.86043	4	4	2.73798	2.86043	2.73798
flxA	Shigella flexneri 2457T	2501031	2501373	6.53648	6.53648	6.53648	1.74596	7.00362	7.00362	7.00362	1.81985	5.19177e-06	1.81985	1.42698	0.153587	0.677607	8.76256	8.5426	11	11	8.76256	8.5426	8.76256	15.299	15.5462	13	13	15.299	15.5462	15.299
fmt	Shigella flexneri 2457T	3407213	3408161	69.1645	69.1645	-69.1645	-1.22134	70.5095	70.5095	-70.5095	-1.22566	-5.22686e-05	-1.22566	-2.67409	0.00749317	0.0812515	381.64	382.971	1328	1328	381.64	382.971	381.64	312.476	312.462	736	736	312.476	312.462	312.476
fnr	Shigella flexneri 2457T	1399663	1400416	81.1151	81.1151	81.1151	1.07928	0	0	0	-1	-1.0842e-19	-1	-3.17218e-15	1	1	1023.17	1063.73	2828	2828	1023.17	1063.73	1023.17	1104.29	1063.73	2066	2066	1104.29	1063.73	1104.29
focA	Shigella flexneri 2457T	939995	940853	6.60841	6.60841	-6.60841	-1.17609	6.07431	6.07431	-6.07431	-1.15958	-4.50288e-06	-1.15958	-0.66997	0.502877	1	44.1359	44.1396	139	139	44.1359	44.1396	44.1359	37.5275	38.0653	80	80	37.5275	38.0653	37.5275
focB	Shigella flexneri 2457T	2580176	2581049	0.119672	0.119672	-0.119672	-1.00666	0.336511	0.336511	0.336511	1.01885	2.49455e-07	1.01885	0.0560611	0.955293	1	18.1	17.8474	58	58	18.1	17.8474	18.1	17.9803	18.1839	39	39	17.9803	18.1839	17.9803
folA	Shigella flexneri 2457T	48626	49106	7.78807	7.78807	-7.78807	-1.12221	8.02998	8.02998	-8.02998	-1.12612	-5.95261e-06	-1.12612	-0.69018	0.490081	1	71.5145	71.7006	126	126	71.5145	71.7006	71.5145	63.7264	63.6707	76	76	63.7264	63.6707	63.7264
folC	Shigella flexneri 2457T	2419242	2420511	1.75048	1.75048	-1.75048	-1.0756	1.27584	1.27584	-1.27584	-1.05453	-9.45775e-07	-1.05453	-0.184014	0.854002	1	24.9035	24.674	116	116	24.9035	24.674	24.9035	23.1531	23.3982	73	73	23.1531	23.3982	23.1531
folD	Shigella flexneri 2457T	475187	476054	18.51	18.51	-18.51	-1.99682	17.7869	17.7869	-17.7869	-1.94547	-1.31854e-05	-1.94547	-2.38947	0.0168726	0.151168	37.079	36.5996	118	118	37.079	36.5996	37.079	18.569	18.8127	40	40	18.569	18.8127	18.569
folE	Shigella flexneri 2457T	2244918	2245587	10.6591	10.6591	-10.6591	-1.18456	10.7732	10.7732	-10.7732	-1.18596	-7.98617e-06	-1.18596	-0.957357	0.338387	0.946894	68.4144	68.7057	168	168	68.4144	68.7057	68.4144	57.7553	57.9325	96	96	57.7553	57.9325	57.7553
folK	Shigella flexneri 2457T	148521	149001	24.4672	24.4672	-24.4672	-1.41098	22.6075	22.6075	-22.6075	-1.37854	-1.67589e-05	-1.37854	-1.89687	0.0578456	0.367312	84.0011	82.3311	148	148	84.0011	82.3311	84.0011	59.5339	59.7236	71	71	59.5339	59.7236	59.5339
folP	Shigella flexneri 2457T	3307362	3308256	2.72785	2.72785	-2.72785	-1.14427	1.86954	1.86954	-1.86954	-1.09662	-1.38589e-06	-1.09662	-0.29353	0.769117	1	21.6364	21.2183	71	71	21.6364	21.2183	21.6364	18.9086	19.3487	42	42	18.9086	19.3487	18.9086
folX	Shigella flexneri 2457T	2408893	2409256	2.4689	2.4689	-2.4689	-1.02819	0.142534	0.142534	-0.142534	-1.0016	-1.0566e-07	-1.0016	-0.01069	0.991471	1	90.0615	88.9665	120	120	90.0615	88.9665	90.0615	87.5926	88.8239	79	79	87.5926	88.8239	87.5926
fpr	Shigella flexneri 2457T	3643763	3644510	0.45262	0.45262	-0.45262	-1.00694	0.6221	0.6221	-0.6221	-1.00953	-4.61161e-07	-1.00953	-0.0543074	0.95669	1	65.6472	65.9244	180	180	65.6472	65.9244	65.6472	65.1946	65.3023	121	121	65.1946	65.3023	65.1946
frdA	Shigella flexneri 2457T	4477089	4478898	6.06959	6.06959	6.06959	1.39129	6.66405	6.66405	6.66405	1.43683	4.94004e-06	1.43683	1.09298	0.274401	0.875013	15.5118	15.2556	103	103	15.5118	15.2556	15.5118	21.5814	21.9196	97	97	21.5814	21.9196	21.5814
frdB	Shigella flexneri 2457T	4476362	4477097	10.102	10.102	10.102	1.5047	11.3504	11.3504	11.3504	1.57822	8.41403e-06	1.57822	1.5955	0.110602	0.562525	20.0157	19.63	54	54	20.0157	19.63	20.0157	30.1177	30.9805	55	55	30.1177	30.9805	30.1177
frdC	Shigella flexneri 2457T	4475956	4476352	0.702435	0.702435	-0.702435	-1.03005	0.189562	0.189562	-0.189562	-1.00802	-1.40522e-07	-1.00802	-0.0275152	0.978049	1	24.0789	23.8268	35	35	24.0789	23.8268	24.0789	23.3765	23.6372	23	23	23.3765	23.6372	23.3765
frdD	Shigella flexneri 2457T	4475586	4475946	18.7845	18.7845	18.7845	1.47735	19.5366	19.5366	19.5366	1.5033	1.44824e-05	1.5033	1.98193	0.047487	0.321466	39.3519	38.8171	52	52	39.3519	38.8171	39.3519	58.1364	58.3537	52	52	58.1364	58.3537	58.1364
frr	Shigella flexneri 2457T	183302	183860	261.21	261.21	-261.21	-1.1764	382.497	382.497	-382.497	-1.27007	-0.000283544	-1.27007	-6.74988	1.47999e-11	7.39539e-10	1742.03	1798.78	3568	3568	1742.03	1798.78	1742.03	1480.82	1416.29	2053	2053	1480.82	1416.29	1480.82
fruA	Shigella flexneri 2457T	2261598	2263290	16.9276	16.9276	16.9276	1.42911	17.5577	17.5577	17.5577	1.45147	1.30155e-05	1.45147	1.79822	0.0721429	0.426955	39.4485	38.8901	245	245	39.4485	38.8901	39.4485	56.3761	56.4477	237	237	56.3761	56.4477	56.3761
fruB	Shigella flexneri 2457T	2264244	2265375	5.28689	5.28689	-5.28689	-1.17275	4.23088	4.23088	-4.23088	-1.13492	-3.13634e-06	-1.13492	-0.517093	0.605091	1	35.8912	35.5892	149	149	35.8912	35.5892	35.8912	30.6043	31.3583	86	86	30.6043	31.3583	30.6043
fruK	Shigella flexneri 2457T	2263306	2264245	3.26519	3.26519	3.26519	1.16077	3.84401	3.84401	3.84401	1.19237	2.84955e-06	1.19237	0.580769	0.561396	1	20.3094	19.9828	70	70	20.3094	19.9828	20.3094	23.5746	23.8268	55	55	23.5746	23.8268	23.5746
fruL	Shigella flexneri 2457T	85187	85274	0	0	0	1	0	0	0	1	0	1	0	1	1	0	0	0	0	0	0	0	0	0	0	0	0	0	0
fruR	Shigella flexneri 2457T	85355	86360	13.7579	13.7579	-13.7579	-1.05872	5.52621	5.52621	-5.52621	-1.02324	-4.09656e-06	-1.02324	-0.251946	0.801082	1	248.039	243.357	915	915	248.039	243.357	248.039	234.281	237.831	585	585	234.281	237.831	234.281
frvA	Shigella flexneri 2457T	3666538	3666985	0.581863	0.581863	0.581863	1.47735	0.824206	0.824206	0.824206	1.75948	6.10982e-07	1.75948	0.476281	0.633875	1	1.21895	1.08522	2	2	1.21895	1.08522	1.21895	1.80082	1.90943	2	2	1.80082	1.90943	1.80082
frvB	Shigella flexneri 2457T	3666995	3668447	0.294193	0.294193	-0.294193	-1.35378	0.0461323	0.0461323	-0.0461323	-1.04824	-3.41978e-08	-1.04824	-0.0329617	0.973705	1	1.12577	1.00247	6	6	1.12577	1.00247	1.12577	0.831575	0.956335	3	3	0.831575	0.956335	0.831575
frvR	Shigella flexneri 2457T	3669506	3670157	1.81684	1.81684	1.81684	1.72357	2.05751	2.05751	2.05751	1.8475	1.52523e-06	1.8475	0.782545	0.433894	1	2.51093	2.42774	6	6	2.51093	2.42774	2.51093	4.32777	4.48526	7	7	4.32777	4.48526	4.32777
frvX	Shigella flexneri 2457T	3668436	3669507	1.32415	1.32415	1.32415	1.37182	1.58063	1.58063	1.58063	1.46348	1.17171e-06	1.46348	0.545324	0.585531	1	3.56126	3.41038	14	14	3.56126	3.41038	3.56126	4.88541	4.991	13	13	4.88541	4.991	4.88541
frwB	Shigella flexneri 2457T	3614206	3614527	2.02565	2.02565	2.02565	1.47735	2.2436	2.2436	2.2436	1.54986	1.66318e-06	1.54986	0.69557	0.486698	1	4.24355	4.08033	5	5	4.24355	4.08033	4.24355	6.2692	6.32393	5	5	6.2692	6.32393	6.2692
frwC	Shigella flexneri 2457T	3614541	3615621	1.86334	1.86334	1.86334	#DIV/0!	1.96363	1.96363	1.96363	#DIV/0!	1.45563e-06	#DIV/0!	1.4013	0.161126	0.69517	0	0	0	0	0	0	0	1.86334	1.96363	5	5	1.86334	1.96363	1.86334
frwD	Shigella flexneri 2457T	3610671	3611013	3.18639	3.18639	-3.18639	#DIV/0!	3.0483	3.0483	-3.0483	#DIV/0!	-2.2597e-06	#DIV/0!	-1.74594	0.0808216	0.459252	3.18639	3.0483	4	4	3.18639	3.0483	3.18639	0	0	0	0	0	0	0
fsr	Shigella flexneri 2457T	439697	440918	4.39102	4.39102	-4.39102	-1.44403	4.14146	4.14146	-4.14146	-1.41623	-3.07006e-06	-1.41623	-0.844651	0.398306	0.999212	14.28	14.0914	64	64	14.28	14.0914	14.28	9.88901	9.94989	30	30	9.88901	9.94989	9.88901
ftn	Shigella flexneri 2457T	1961655	1962153	12.5868	12.5868	-12.5868	-1.07826	7.22781	7.22781	-7.22781	-1.04418	-5.35796e-06	-1.04418	-0.395257	0.692653	1	173.418	170.83	317	317	173.418	170.83	173.418	160.831	163.602	199	199	160.831	163.602	160.831
ftsA	Shigella flexneri 2457T	102086	103349	65.2663	65.2663	65.2663	1.45093	73.06	73.06	73.06	1.51581	5.41592e-05	1.51581	3.87057	0.000108584	0.00211368	144.738	141.642	671	671	144.738	141.642	144.738	210.005	214.702	659	659	210.005	214.702	210.005
ftsE	Shigella flexneri 2457T	4200736	4201405	17.2651	17.2651	17.2651	1.26498	18.9339	18.9339	18.9339	1.2907	1.40357e-05	1.2907	1.55014	0.121108	0.594747	65.1566	65.132	160	160	65.1566	65.132	65.1566	82.4217	84.066	137	137	82.4217	84.066	82.4217
ftsH	Shigella flexneri 2457T	3308300	3310235	252.765	252.765	-252.765	-1.22512	352.223	352.223	-352.223	-1.32506	-0.000261102	-1.32506	-7.0207	2.20815e-12	1.12802e-10	1375.56	1435.79	9770	9770	1375.56	1435.79	1375.56	1122.79	1083.56	5398	5398	1122.79	1083.56	1122.79
ftsI	Shigella flexneri 2457T	89517	91284	1.13591	1.13591	1.13591	1.01409	4.28686	4.28686	4.28686	1.05404	3.17784e-06	1.05404	0.335829	0.737	1	80.6361	79.3342	523	523	80.6361	79.3342	80.6361	81.7721	83.6211	359	359	81.7721	83.6211	81.7721
ftsJ	Shigella flexneri 2457T	3310334	3310964	10.8197	10.8197	-10.8197	-1.00902	124.398	124.398	-124.398	-1.10705	-9.22163e-05	-1.10705	-2.51514	0.0118985	0.116837	1209.96	1286.45	2798	2798	1209.96	1286.45	1209.96	1199.14	1162.05	1877	1877	1199.14	1162.05	1199.14
ftsK	Shigella flexneri 2457T	879407	883436	7.69867	7.69867	-7.69867	-1.10358	5.49261	5.49261	-5.49261	-1.07324	-4.07166e-06	-1.07324	-0.440491	0.659581	1	82.0216	80.4924	1213	1213	82.0216	80.4924	82.0216	74.3229	74.9998	744	744	74.3229	74.9998	74.3229
ftsL	Shigella flexneri 2457T	89136	89502	5.64298	5.64298	5.64298	1.03057	5.15765	5.15765	5.15765	1.02784	3.82336e-06	1.02784	0.266136	0.790135	1	184.601	185.235	248	248	184.601	185.235	184.601	190.244	190.393	173	173	190.244	190.393	190.244
ftsN	Shigella flexneri 2457T	3634800	3635760	4.02581	4.02581	-4.02581	-1.03826	0.502814	0.502814	-0.502814	-1.00471	-3.72735e-07	-1.00471	-0.0343596	0.97259	1	109.258	107.335	385	385	109.258	107.335	109.258	105.232	106.832	251	251	105.232	106.832	105.232
ftsQ	Shigella flexneri 2457T	101259	102090	8.79074	8.79074	8.79074	1.07795	13.1999	13.1999	13.1999	1.11917	9.78503e-06	1.11917	0.861607	0.388904	0.991675	112.777	110.762	344	344	112.777	110.762	112.777	121.568	123.962	251	251	121.568	123.962	121.568
ftsW	Shigella flexneri 2457T	96507	97752	15.7405	15.7405	15.7405	1.18492	19.2271	19.2271	19.2271	1.2306	1.4253e-05	1.2306	1.4099	0.158569	0.689319	85.1226	83.3791	389	389	85.1226	83.3791	85.1226	100.863	102.606	312	312	100.863	102.606	100.863
ftsX	Shigella flexneri 2457T	4201397	4202456	1.50027	1.50027	1.50027	1.02192	0.78247	0.78247	0.78247	1.01138	5.80043e-07	1.01138	0.0665457	0.946943	1	68.4306	68.742	266	266	68.4306	68.742	68.4306	69.9309	69.5244	184	184	69.9309	69.5244	69.9309
ftsY	Shigella flexneri 2457T	4199237	4200734	1.40939	1.40939	1.40939	1.02312	1.26698	1.26698	1.26698	1.02077	9.39213e-07	1.02077	0.114113	0.909148	1	60.966	61.0064	335	335	60.966	61.0064	60.966	62.3754	62.2733	232	232	62.3754	62.2733	62.3754
ftsZ	Shigella flexneri 2457T	103409	104561	11.4735	11.4735	-11.4735	-1.04645	1.18395	1.18395	-1.18395	-1.00469	-8.7766e-07	-1.00469	-0.0526507	0.95801	1	258.483	253.47	1093	1093	258.483	253.47	258.483	247.01	252.286	707	707	247.01	252.286	247.01
fucA	Shigella flexneri 2457T	2888165	2888813	0.439474	0.439474	-0.439474	-1.35378	0.129385	0.129385	-0.129385	-1.09268	-9.59125e-08	-1.09268	-0.0756997	0.939658	1	1.6817	1.52535	4	4	1.6817	1.52535	1.6817	1.24223	1.39596	2	2	1.24223	1.39596	1.24223
fucI	Shigella flexneri 2457T	2890708	2892484	0.874968	0.874968	-0.874968	-1.42899	0.651993	0.651993	-0.651993	-1.30369	-4.83321e-07	-1.30369	-0.293174	0.769389	1	2.91458	2.7989	19	19	2.91458	2.7989	2.91458	2.03961	2.1469	9	9	2.03961	2.1469	2.03961
fucK	Shigella flexneri 2457T	2892592	2894012	0.0434619	0.0434619	-0.0434619	-1.01533	0.211668	0.211668	0.211668	1.07691	1.56909e-07	1.07691	0.0885325	0.929453	1	2.87785	2.75224	15	15	2.87785	2.75224	2.87785	2.83438	2.96391	10	10	2.83438	2.96391	2.83438
fucO	Shigella flexneri 2457T	2886989	2888138	7.11974	7.11974	7.11974	1.45496	7.65063	7.65063	7.65063	1.49724	5.6714e-06	1.49724	1.23425	0.21711	0.790631	15.6491	15.3863	66	66	15.6491	15.3863	15.6491	22.7688	23.037	65	65	22.7688	23.037	22.7688
fucP	Shigella flexneri 2457T	2889359	2890676	2.49673	2.49673	2.49673	1.75435	2.71431	2.71431	2.71431	1.85602	2.01211e-06	1.85602	0.901971	0.367072	0.975852	3.30978	3.17083	16	16	3.30978	3.17083	3.30978	5.80651	5.88514	19	19	5.80651	5.88514	5.80651
fucR	Shigella flexneri 2457T	2894493	2895225	104.898	104.898	104.898	1.89476	111.401	111.401	111.401	1.96367	8.25814e-05	1.96367	6.019	1.75519e-09	7.27128e-08	117.237	115.601	315	315	117.237	115.601	117.237	222.135	227.002	404	404	222.135	227.002	222.135
fucU	Shigella flexneri 2457T	2894013	2894436	25.8853	25.8853	25.8853	1.28106	29.806	29.806	29.806	1.32902	2.20951e-05	1.32902	2.05207	0.0401633	0.285897	92.1001	90.5915	143	143	92.1001	90.5915	92.1001	117.985	120.397	124	124	117.985	120.397	117.985
fumA	Shigella flexneri 2457T	1702748	1704395	11.2029	11.2029	11.2029	1.18109	11.5013	11.5013	11.5013	1.18608	8.52589e-06	1.18608	0.989464	0.322436	0.934718	61.8647	61.8087	374	374	61.8647	61.8087	61.8647	73.0676	73.31	299	299	73.0676	73.31	73.0676
fumB	Shigella flexneri 2457T	3509294	3510941	4.24775	4.24775	-4.24775	-1.57941	3.92176	3.92176	-3.92176	-1.51927	-2.90719e-06	-1.51927	-0.899085	0.368608	0.975852	11.5789	11.4743	70	70	11.5789	11.4743	11.5789	7.33119	7.55249	30	30	7.33119	7.55249	7.33119
fumC	Shigella flexneri 2457T	1701202	1702606	1.0864	1.0864	1.0864	1.03708	2.20079	2.20079	2.20079	1.07587	1.63144e-06	1.07587	0.283609	0.77671	1	29.3005	29.0086	151	151	29.3005	29.0086	29.3005	30.3869	31.2094	106	106	30.3869	31.2094	30.3869
fur	Shigella flexneri 2457T	637317	637764	5.53824	5.53824	-5.53824	-1.00479	82.7397	82.7397	-82.7397	-1.0737	-6.13347e-05	-1.0737	-1.71556	0.0862422	0.480478	1161.66	1205.39	1906	1906	1161.66	1205.39	1161.66	1156.12	1122.65	1284	1284	1156.12	1122.65	1156.12
fusA	Shigella flexneri 2457T	4330059	4332027	1278.91	1278.91	-1278.91	-1.36189	917.048	917.048	-917.048	-1.24793	-0.000679806	-1.24793	-10.0728	7.29554e-24	6.31455e-22	4812.9	4615.83	34767	34767	4812.9	4615.83	4812.9	3533.99	3698.78	17280	17280	3533.99	3698.78	3533.99
gabD	Shigella flexneri 2457T	2758467	2759916	0.56405	0.56405	-0.56405	#DIV/0!	0.282025	0.282025	-0.282025	#DIV/0!	-2.09064e-07	#DIV/0!	-0.53106	0.595377	1	0.56405	0.282025	3	3	0.56405	0.282025	0.56405	0	0	0	0	0	0	0
gabP	Shigella flexneri 2457T	2761447	2762848	0.693819	0.693819	-0.693819	-1.80504	0.423153	0.423153	-0.423153	-1.43365	-3.13682e-07	-1.43365	-0.274593	0.783629	1	1.55567	1.39895	8	8	1.55567	1.39895	1.55567	0.861847	0.975796	3	3	0.861847	0.975796	0.861847
gabT	Shigella flexneri 2457T	2760082	2761210	0.461158	0.461158	0.461158	1.47735	0.726649	0.726649	0.726649	1.86127	5.38663e-07	1.86127	0.467685	0.64001	1	0.966085	0.84369	4	4	0.966085	0.84369	0.966085	1.42724	1.57034	4	4	1.42724	1.57034	1.42724
gadA	Shigella flexneri 2457T	4078289	4079690	0.176838	0.176838	0.176838	1.18188	0.426731	0.426731	0.426731	1.50162	3.16335e-07	1.50162	0.292518	0.769891	1	0.972291	0.850713	5	5	0.972291	0.850713	0.972291	1.14913	1.27744	4	4	1.14913	1.27744	1.14913
gadB	Shigella flexneri 2457T	1807984	1809385	1.23314	1.23314	1.23314	2.58536	1.46749	1.46749	1.46749	3.24727	1.08785e-06	3.24727	0.881172	0.378225	0.982609	0.777833	0.653013	4	4	0.777833	0.653013	0.777833	2.01098	2.12051	7	7	2.01098	2.12051	2.01098
galE	Shigella flexneri 2457T	562000	563017	1.15736	1.15736	1.15736	1.10801	1.42657	1.42657	1.42657	1.13408	1.05751e-06	1.13408	0.299383	0.764648	1	10.7153	10.6396	40	40	10.7153	10.6396	10.7153	11.8726	12.0661	30	30	11.8726	12.0661	11.8726
galF	Shigella flexneri 2457T	2101927	2102821	2.7785	2.7785	-2.7785	-1.00525	8.17894	8.17894	-8.17894	-1.01556	-6.06303e-06	-1.01556	-0.251322	0.801565	1	531.768	533.841	1745	1745	531.768	533.841	531.768	528.99	525.662	1175	1175	528.99	525.662	528.99
galK	Shigella flexneri 2457T	564076	565225	4.94625	4.94625	-4.94625	-1.37159	4.55707	4.55707	-4.55707	-1.33811	-3.37815e-06	-1.33811	-0.811785	0.416915	1	18.2572	18.0352	77	77	18.2572	18.0352	18.2572	13.311	13.4782	38	38	13.311	13.4782	13.311
galM	Shigella flexneri 2457T	565218	566259	33.1156	33.1156	33.1156	1.20376	35.1474	35.1474	35.1474	1.21983	2.60547e-05	1.21983	1.86577	0.062074	0.382234	162.519	159.886	621	621	162.519	159.886	162.519	195.635	195.033	506	506	195.635	195.033	195.635
galP	Shigella flexneri 2457T	3018814	3020170	2.30659	2.30659	2.30659	1.20874	2.57602	2.57602	2.57602	1.23518	1.9096e-06	1.23518	0.520617	0.602634	1	11.0501	10.9535	55	55	11.0501	10.9535	11.0501	13.3567	13.5296	45	45	13.3567	13.5296	13.3567
galR	Shigella flexneri 2457T	2931640	2932672	32.5052	32.5052	32.5052	1.54243	34.0782	34.0782	34.0782	1.5701	2.52621e-05	1.5701	2.74948	0.00596904	0.068722	59.9254	59.7762	227	227	59.9254	59.7762	59.9254	92.4306	93.8544	237	237	92.4306	93.8544	92.4306
galS	Shigella flexneri 2457T	2242643	2243684	2.18851	2.18851	-2.18851	-1.35378	1.92596	1.92596	-1.92596	-1.30794	-1.42771e-06	-1.30794	-0.50693	0.612204	1	8.3746	8.18018	32	32	8.3746	8.18018	8.3746	6.18609	6.25422	16	16	6.18609	6.25422	6.18609
galT	Shigella flexneri 2457T	563026	564073	8.85418	8.85418	8.85418	1.54883	9.27787	9.27787	9.27787	1.58244	6.87766e-06	1.58244	1.44657	0.148019	0.665412	16.1328	15.9293	62	62	16.1328	15.9293	16.1328	24.987	25.2072	65	65	24.987	25.2072	24.987
galU	Shigella flexneri 2457T	1286388	1287297	68.6235	68.6235	68.6235	1.16701	66.4328	66.4328	66.4328	1.16094	4.92465e-05	1.16094	2.22469	0.0261022	0.207066	410.902	412.79	1371	1371	410.902	412.79	410.902	479.525	479.223	1083	1083	479.525	479.223	479.525
gapA	Shigella flexneri 2457T	1517357	1518353	667.273	667.273	-667.273	-1.0859	403.732	403.732	403.732	1.05074	0.000299285	1.05074	3.17028	0.00152296	0.0221675	8435.67	7956.4	30840	30840	8435.67	7956.4	8435.67	7768.4	8360.13	19224	19224	7768.4	8360.13	7768.4
gapC	Shigella flexneri 2457T	1442675	1443328	1.79979	1.79979	-1.79979	-1.05035	0.932897	0.932897	-0.932897	-1.02573	-6.91554e-07	-1.02573	-0.108858	0.913315	1	37.5486	37.1885	90	90	37.5486	37.1885	37.5486	35.7488	36.2556	58	58	35.7488	36.2556	35.7488
gatA	Shigella flexneri 2457T	2163136	2163589	0.861235	0.861235	0.861235	1.47735	1.08842	1.08842	1.08842	1.64237	8.06844e-07	1.64237	0.514391	0.606978	1	1.80421	1.69439	3	3	1.80421	1.69439	1.80421	2.66545	2.78282	3	3	2.66545	2.78282	2.66545
gatB	Shigella flexneri 2457T	2162821	2163106	1.45553	1.45553	-1.45553	-2.03067	1.18423	1.18423	-1.18423	-1.76087	-8.77864e-07	-1.76087	-0.571281	0.567809	1	2.86775	2.74064	3	3	2.86775	2.74064	2.86775	1.41222	1.55641	1	1	1.41222	1.55641	1.41222
gatC	Shigella flexneri 2457T	2161462	2162818	2.24221	2.24221	2.24221	2.01456	2.51711	2.51711	2.51711	2.19931	1.86593e-06	2.19931	0.971381	0.331359	0.939714	2.21003	2.0988	11	11	2.21003	2.0988	2.21003	4.45224	4.61591	15	15	4.45224	4.61591	4.45224
gatD	Shigella flexneri 2457T	2159597	2160638	0.707622	0.707622	-0.707622	-1.20336	0.410642	0.410642	-0.410642	-1.11326	-3.04408e-07	-1.11326	-0.148351	0.882066	1	4.1873	4.03635	16	16	4.1873	4.03635	4.1873	3.47968	3.62571	9	9	3.47968	3.62571	3.47968
gatR	Shigella flexneri 2457T	2158718	2159498	18.8412	18.8412	18.8412	1.30305	20.4754	20.4754	20.4754	1.3288	1.51784e-05	1.3288	1.70031	0.0890736	0.489501	62.1713	62.2733	178	178	62.1713	62.2733	62.1713	81.0125	82.7487	157	157	81.0125	82.7487	81.0125
gatY	Shigella flexneri 2457T	2164889	2165744	1.67311	1.67311	1.67311	1.47735	1.90777	1.90777	1.90777	1.56954	1.41423e-06	1.56954	0.650277	0.515513	1	3.50503	3.34967	11	11	3.50503	3.34967	3.50503	5.17814	5.25744	11	11	5.17814	5.25744	5.17814
gatZ	Shigella flexneri 2457T	2163598	2164861	0.0293187	0.0293187	-0.0293187	-1.01533	0.184207	0.184207	0.184207	1.10022	1.36553e-07	1.10022	0.0937544	0.925304	1	1.94135	1.83809	9	9	1.94135	1.83809	1.94135	1.91203	2.0223	6	6	1.91203	2.0223	1.91203
gcd	Shigella flexneri 2457T	136416	138807	0.522509	0.522509	-0.522509	-1.04434	0.191339	0.191339	-0.191339	-1.01604	-1.41839e-07	-1.01604	-0.0390182	0.968876	1	12.3058	12.1196	108	108	12.3058	12.1196	12.3058	11.7833	11.9283	70	70	11.7833	11.9283	11.7833
gcl	Shigella flexneri 2457T	463447	465229	1.5496	1.5496	-1.5496	-2.14348	1.29198	1.29198	-1.29198	-1.86273	-9.57741e-07	-1.86273	-0.623986	0.532637	1	2.90476	2.78953	19	19	2.90476	2.78953	2.90476	1.35516	1.49755	6	6	1.35516	1.49755	1.35516
gcpE	Shigella flexneri 2457T	2623718	2624846	69.9677	69.9677	-69.9677	-1.45816	61.672	61.672	-61.672	-1.39599	-4.57173e-05	-1.39599	-3.19281	0.00140897	0.0210132	222.683	217.414	922	922	222.683	217.414	222.683	152.715	155.742	428	428	152.715	155.742	152.715
gcvA	Shigella flexneri 2457T	2896775	2897693	2.52111	2.52111	-2.52111	-1.08713	1.45087	1.45087	-1.45087	-1.04964	-1.07552e-06	-1.04964	-0.187462	0.851298	1	31.4578	30.6761	106	106	31.4578	30.6761	31.4578	28.9367	29.2253	66	66	28.9367	29.2253	28.9367
gcvH	Shigella flexneri 2457T	2975162	2975552	34.6983	34.6983	34.6983	1.24836	39.1766	39.1766	39.1766	1.28609	2.90415e-05	1.28609	2.21435	0.0268046	0.211599	139.711	136.936	200	200	139.711	136.936	139.711	174.409	176.112	169	169	174.409	176.112	174.409
gcvP	Shigella flexneri 2457T	2972170	2975044	3.8534	3.8534	3.8534	1.16729	4.41726	4.41726	4.41726	1.19461	3.2745e-06	1.19461	0.625877	0.531396	1	23.0348	22.6975	243	243	23.0348	22.6975	23.0348	26.8882	27.1147	192	192	26.8882	27.1147	26.8882
gcvR	Shigella flexneri 2457T	2566030	2566669	4.85257	4.85257	-4.85257	-1.02082	4.32694	4.32694	4.32694	1.01861	3.20755e-06	1.01861	0.199759	0.841669	1	237.902	232.472	558	558	237.902	232.472	237.902	233.049	236.799	370	370	233.049	236.799	233.049
gcvT	Shigella flexneri 2457T	2975575	2976670	39.7976	39.7976	39.7976	1.19483	43.2487	43.2487	43.2487	1.21074	3.20601e-05	1.21074	2.03063	0.0422923	0.296597	204.265	205.219	821	821	204.265	205.219	204.265	244.062	248.468	664	664	244.062	248.468	244.062
gdhA	Shigella flexneri 2457T	1537411	1538611	0.738032	0.738032	0.738032	1.25006	1.01484	1.01484	1.01484	1.35791	7.52301e-07	1.35791	0.392488	0.694698	1	2.95139	2.83543	13	13	2.95139	2.83543	2.95139	3.68942	3.85028	11	11	3.68942	3.85028	3.68942
gef	Shigella flexneri 2457T	15400	15610	269.188	269.188	-269.188	-1.39788	330.108	330.108	-330.108	-1.4995	-0.000244709	-1.4995	-8.12468	4.48743e-16	3.24636e-14	945.742	990.992	729	729	945.742	990.992	945.742	676.554	660.884	353	353	676.554	660.884	676.554
ggt	Shigella flexneri 2457T	4216589	4218332	0.42642	0.42642	0.42642	1.18188	0.651546	0.651546	0.651546	1.29162	4.8299e-07	1.29162	0.287946	0.773388	1	2.34454	2.23423	15	15	2.34454	2.23423	2.34454	2.77096	2.88578	12	12	2.77096	2.88578	2.77096
gidA	Shigella flexneri 2457T	3840392	3842282	12.665	12.665	-12.665	-1.18299	11.4065	11.4065	-11.4065	-1.1656	-8.45565e-06	-1.1656	-0.933952	0.350329	0.959347	81.875	80.2886	568	568	81.875	80.2886	81.875	69.21	68.8821	325	325	69.21	68.8821	69.21
gidB	Shigella flexneri 2457T	3842345	3842969	6.87035	6.87035	-6.87035	-1.05696	2.22996	2.22996	-2.22996	-1.01816	-1.65306e-06	-1.01816	-0.141671	0.88734	1	127.486	125.007	292	292	127.486	125.007	127.486	120.616	122.777	187	187	120.616	122.777	120.616
gip	Shigella flexneri 2457T	465241	465523	1.93217	1.93217	-1.93217	#DIV/0!	1.83102	1.83102	-1.83102	#DIV/0!	-1.35733e-06	#DIV/0!	-1.35315	0.176007	0.719921	1.93217	1.83102	2	2	1.93217	1.83102	1.93217	0	0	0	0	0	0	0
glcB	Shigella flexneri 2457T	3098305	3100477	3.87172	3.87172	3.87172	1.71784	3.9794	3.9794	3.9794	1.74697	2.94992e-06	1.74697	1.04024	0.298226	0.905704	5.39353	5.32737	43	43	5.39353	5.32737	5.39353	9.26525	9.30677	50	50	9.26525	9.30677	9.26525
glcC	Shigella flexneri 2457T	3104939	3105710	78.0547	78.0547	78.0547	1.50433	84.7396	84.7396	84.7396	1.55896	6.28173e-05	1.55896	4.30265	1.68775e-05	0.000387703	154.769	151.601	438	438	154.769	151.601	154.769	232.824	236.341	446	446	232.824	236.341	232.824
glcD	Shigella flexneri 2457T	3103189	3104689	0.284779	0.284779	-0.284779	-1.35378	0.0437969	0.0437969	-0.0437969	-1.04699	-3.24666e-08	-1.04699	-0.0317087	0.974704	1	1.08974	0.975796	6	6	1.08974	0.975796	1.08974	0.804965	0.931999	3	3	0.804965	0.931999	0.804965
glcF	Shigella flexneri 2457T	3100907	3103190	0.271104	0.271104	-0.271104	-1.12815	0.068576	0.068576	-0.068576	-1.03086	-5.08353e-08	-1.03086	-0.0322818	0.974247	1	2.38665	2.29061	20	20	2.38665	2.29061	2.38665	2.11555	2.22203	12	12	2.11555	2.22203	2.11555
glcG	Shigella flexneri 2457T	3100498	3100903	0.382056	0.382056	-0.382056	-1.12815	0.0894502	0.0894502	-0.0894502	-1.02854	-6.63092e-08	-1.02854	-0.0354746	0.971701	1	3.36341	3.22378	5	5	3.36341	3.22378	3.36341	2.98135	3.13433	3	3	2.98135	3.13433	2.98135
gldA	Shigella flexneri 2457T	3619076	3620217	1.21548	1.21548	-1.21548	-1.86145	0.969869	0.969869	-0.969869	-1.62403	-7.18962e-07	-1.62403	-0.480259	0.631043	1	2.62647	2.52407	11	11	2.62647	2.52407	2.62647	1.41098	1.5542	4	4	1.41098	1.5542	1.41098
glgA	Shigella flexneri 2457T	4231982	4233416	0.171532	0.171532	-0.171532	-1.00728	0.300018	0.300018	0.300018	1.01275	2.22403e-07	1.01275	0.0435916	0.96523	1	23.7479	23.5347	125	125	23.7479	23.5347	23.7479	23.5764	23.8347	84	84	23.5764	23.8347	23.5764
glgB	Shigella flexneri 2457T	4226513	4228700	1.54383	1.54383	1.54383	1.09915	2.02305	2.02305	2.02305	1.13203	1.49968e-06	1.13203	0.353952	0.723375	1	15.5713	15.3228	125	125	15.5713	15.3228	15.5713	17.1152	17.3458	93	93	17.1152	17.3458	17.1152
glgC	Shigella flexneri 2457T	4230687	4231983	18.7593	18.7593	18.7593	1.57205	18.8583	18.8583	18.8583	1.58561	1.39796e-05	1.58561	2.06671	0.0387614	0.278749	32.7932	32.2029	156	156	32.7932	32.2029	32.7932	51.5525	51.0612	166	166	51.5525	51.0612	51.5525
glgP	Shigella flexneri 2457T	4233434	4235882	12.1878	12.1878	-12.1878	-1.1765	11.1917	11.1917	-11.1917	-1.16281	-8.2964e-06	-1.16281	-0.917887	0.358678	0.969071	81.2411	79.9337	730	730	81.2411	79.9337	81.2411	69.0534	68.742	420	420	69.0534	68.742	69.0534
glgS	Shigella flexneri 2457T	3169777	3169978	0.557089	0.557089	0.557089	1.01082	0.216609	0.216609	-0.216609	-1.00419	-1.60572e-07	-1.00419	-0.0212732	0.983028	1	51.5053	51.9493	38	38	51.5053	51.9493	51.5053	52.0624	51.7327	26	26	52.0624	51.7327	52.0624
glgX	Shigella flexneri 2457T	4228696	4230670	5.08279	5.08279	5.08279	1.21664	5.67049	5.67049	5.67049	1.24491	4.20352e-06	1.24491	0.78653	0.431557	1	23.4621	23.1537	170	170	23.4621	23.1537	23.4621	28.5449	28.8242	140	140	28.5449	28.8242	28.5449
glk	Shigella flexneri 2457T	2489437	2490403	3.38656	3.38656	-3.38656	-1.04084	0	0	0	-1	-1.35525e-20	-1	-1.40548e-15	1	1	86.2996	84.6063	306	306	86.2996	84.6063	86.2996	82.9131	84.6063	199	199	82.9131	84.6063	82.9131
glmS	Shigella flexneri 2457T	3852355	3854185	56.4234	56.4234	-56.4234	-1.22347	46.7932	46.7932	-46.7932	-1.18144	-3.46877e-05	-1.18144	-1.973	0.0484955	0.326529	308.91	304.698	2075	2075	308.91	304.698	308.91	252.486	257.905	1148	1148	252.486	257.905	252.486
glmU	Shigella flexneri 2457T	3850823	3852194	34.2607	34.2607	-34.2607	-1.44714	30.8976	30.8976	-30.8976	-1.39689	-2.29043e-05	-1.39689	-2.26199	0.023698	0.192081	110.882	108.746	558	558	110.882	108.746	110.882	76.6214	77.8484	261	261	76.6214	77.8484	76.6214
glnA	Shigella flexneri 2457T	3702609	3704019	18.9952	18.9952	-18.9952	-1.09242	16.2301	16.2301	-16.2301	-1.07973	-1.20313e-05	-1.07973	-0.788867	0.43019	1	224.518	219.791	1162	1162	224.518	219.791	224.518	205.523	203.561	720	720	205.523	203.561	205.523
glnB	Shigella flexneri 2457T	2665527	2665866	22.8105	22.8105	22.8105	1.03432	19.6997	19.6997	-19.6997	-1.02941	-1.46034e-05	-1.02941	-0.534407	0.59306	1	664.615	689.625	827	827	664.615	689.625	664.615	687.426	669.925	579	579	687.426	669.925	687.426
glnD	Shigella flexneri 2457T	176408	179081	0.118581	0.118581	0.118581	1.01353	0.415058	0.415058	0.415058	1.04845	3.07682e-07	1.04845	0.0990768	0.921077	1	8.76525	8.56746	86	86	8.76525	8.56746	8.76525	8.88383	8.98251	59	59	8.88383	8.98251	8.88383
glnE	Shigella flexneri 2457T	3174588	3177429	0.684919	0.684919	0.684919	1.06265	0.968022	0.968022	0.968022	1.08936	7.17592e-07	1.08936	0.203478	0.838762	1	10.932	10.8324	114	114	10.932	10.8324	10.932	11.6169	11.8004	82	82	11.6169	11.8004	11.6169
glnG	Shigella flexneri 2457T	3705252	3706662	1.5201	1.5201	1.5201	1.1192	2.01167	2.01167	2.01167	1.16023	1.49124e-06	1.16023	0.386283	0.699287	1	12.7523	12.5546	66	66	12.7523	12.5546	12.7523	14.2724	14.5663	50	50	14.2724	14.5663	14.2724
glnH	Shigella flexneri 2457T	787476	788223	49.9643	49.9643	49.9643	1.47735	54.071	54.071	54.071	1.52335	4.00827e-05	1.52335	3.34898	0.00081112	0.0129682	104.671	103.317	287	287	104.671	103.317	104.671	154.635	157.388	287	287	154.635	157.388	154.635
glnK	Shigella flexneri 2457T	407491	407830	0	0	0	1	0	0	0	1	0	1	0	1	1	0	0	0	0	0	0	0	0	0	0	0	0	0	0
glnL	Shigella flexneri 2457T	3704191	3705241	4.02125	4.02125	-4.02125	-1.47685	3.61047	3.61047	-3.61047	-1.41757	-2.67643e-06	-1.41757	-0.789696	0.429705	1	12.4542	12.2568	48	48	12.4542	12.2568	12.4542	8.43297	8.64634	22	22	8.43297	8.64634	8.43297
glnP	Shigella flexneri 2457T	786678	787338	0.0661277	0.0661277	0.0661277	1.00728	0.22774	0.22774	0.22774	1.02541	1.68823e-07	1.02541	0.0534497	0.957374	1	9.0812	8.96349	22	22	9.0812	8.96349	9.0812	9.14733	9.19123	15	15	9.14733	9.19123	9.14733
glnQ	Shigella flexneri 2457T	785959	786682	1.3719	1.3719	1.3719	1.04283	2.48217	2.48217	2.48217	1.07954	1.84002e-06	1.07954	0.308125	0.757988	1	32.0291	31.207	85	85	32.0291	31.207	32.0291	33.401	33.6892	60	60	33.401	33.6892	33.401
glnS	Shigella flexneri 2457T	640195	641860	4.83147	4.83147	4.83147	1.05646	7.89699	7.89699	7.89699	1.09432	5.85402e-06	1.09432	0.596379	0.550922	1	85.576	83.7268	523	523	85.576	83.7268	85.576	90.4075	91.6238	374	374	90.4075	91.6238	90.4075
glnU	Shigella flexneri 2457T	651011	651086	0	0	0	1	0	0	0	1	0	1	0	1	1	0	0	0	0	0	0	0	0	0	0	0	0	0	0
glnV	Shigella flexneri 2457T	651335	651410	0	0	0	1	0	0	0	1	0	1	0	1	1	0	0	0	0	0	0	0	0	0	0	0	0	0	0
glnW	Shigella flexneri 2457T	651120	651195	0	0	0	1	0	0	0	1	0	1	0	1	1	0	0	0	0	0	0	0	0	0	0	0	0	0	0
glnX	Shigella flexneri 2457T	651447	651522	0	0	0	1	0	0	0	1	0	1	0	1	1	0	0	0	0	0	0	0	0	0	0	0	0	0	0
gloA	Shigella flexneri 2457T	1745528	1745936	46.3007	46.3007	46.3007	1.18997	53.6769	53.6769	53.6769	1.22397	3.97906e-05	1.22397	2.32524	0.0200594	0.171409	243.723	239.661	365	365	243.723	239.661	243.723	290.024	293.338	294	294	290.024	293.338	290.024
gloB	Shigella flexneri 2457T	226057	226813	3.47655	3.47655	3.47655	1.04616	5.58339	5.58339	5.58339	1.07469	4.13896e-06	1.07469	0.448347	0.653903	1	75.3163	74.755	209	209	75.3163	74.755	75.3163	78.7929	80.3384	148	148	78.7929	80.3384	78.7929
glpA	Shigella flexneri 2457T	2348857	2350486	6.00608	6.00608	6.00608	2.02608	6.29688	6.29688	6.29688	2.09602	4.66786e-06	2.09602	1.49304	0.135427	0.631171	5.85345	5.74523	35	35	5.85345	5.74523	5.85345	11.8595	12.0421	48	48	11.8595	12.0421	11.8595
glpB	Shigella flexneri 2457T	2350475	2351735	0.825692	0.825692	0.825692	1.47735	1.10685	1.10685	1.10685	1.69985	8.20503e-07	1.69985	0.535645	0.592204	1	1.72975	1.58155	8	8	1.72975	1.58155	1.72975	2.55544	2.68839	8	8	2.55544	2.68839	2.55544
glpC	Shigella flexneri 2457T	2351731	2352922	0.410483	0.410483	-0.410483	-1.09344	0.0757578	0.0757578	-0.0757578	-1.01661	-5.61591e-08	-1.01661	-0.0249768	0.980074	1	4.80366	4.63784	21	21	4.80366	4.63784	4.80366	4.39318	4.56209	13	13	4.39318	4.56209	4.39318
glpD	Shigella flexneri 2457T	4237933	4239412	53.9378	53.9378	53.9378	1.27729	58.318	58.318	58.318	1.29883	4.3231e-05	1.29883	2.75359	0.00589456	0.068026	194.518	195.152	1056	1056	194.518	195.152	194.518	248.456	253.47	913	913	248.456	253.47	248.456
glpE	Shigella flexneri 2457T	4239629	4239956	2.2379	2.2379	2.2379	1.03236	1.3864	1.3864	1.3864	1.0199	1.02773e-06	1.0199	0.116878	0.906957	1	69.1504	69.6634	83	83	69.1504	69.6634	69.1504	71.3883	71.0498	58	58	71.3883	71.0498	71.3883
glpF	Shigella flexneri 2457T	3640050	3640695	165.028	165.028	165.028	1.68067	166.187	166.187	166.187	1.6972	0.000123194	1.6972	6.55504	5.56386e-11	2.72404e-09	242.447	238.364	574	574	242.447	238.364	242.447	407.475	404.551	653	653	407.475	404.551	407.475
glpG	Shigella flexneri 2457T	4240006	4240831	10.5282	10.5282	-10.5282	-1.35378	9.59442	9.59442	-9.59442	-1.31488	-7.11232e-06	-1.31488	-1.14241	0.253283	0.849594	40.2875	40.0646	122	122	40.2875	40.0646	40.2875	29.7593	30.4702	61	61	29.7593	30.4702	29.7593
glpK	Shigella flexneri 2457T	3640918	3642427	17.1184	17.1184	17.1184	1.27806	18.7466	18.7466	18.7466	1.3053	1.38968e-05	1.3053	1.5757	0.115094	0.575567	61.5644	61.4028	341	341	61.5644	61.4028	61.5644	78.6828	80.1493	295	295	78.6828	80.1493	78.6828
glpQ	Shigella flexneri 2457T	2346145	2347222	109.493	109.493	109.493	1.66286	113.786	113.786	113.786	1.69991	8.43492e-05	1.69991	5.43161	5.58516e-08	1.80475e-06	165.182	162.571	653	653	165.182	162.571	165.182	274.675	276.357	735	735	274.675	276.357	274.675
glpR	Shigella flexneri 2457T	4240847	4241606	3.36578	3.36578	-3.36578	-1.04998	3.67852	3.67852	-3.67852	-1.0546	-2.72688e-06	-1.0546	-0.312668	0.754533	1	70.7113	71.0498	197	197	70.7113	71.0498	70.7113	67.3456	67.3713	127	127	67.3456	67.3713	67.3456
glpT	Shigella flexneri 2457T	2347226	2348585	87.6276	87.6276	87.6276	1.87249	89.6323	89.6323	89.6323	1.90681	6.64442e-05	1.90681	5.2882	1.23535e-07	3.81385e-06	100.434	98.8432	501	501	100.434	98.8432	100.434	188.062	188.476	635	635	188.062	188.476	188.062
glpX	Shigella flexneri 2457T	3642656	3643667	7.36687	7.36687	-7.36687	-1.50013	6.7516	6.7516	-6.7516	-1.45086	-5.00494e-06	-1.45086	-1.11447	0.265077	0.861257	22.0967	21.7265	82	82	22.0967	21.7265	22.0967	14.7298	14.9749	37	37	14.7298	14.9749	14.7298
gltA	Shigella flexneri 2457T	598682	599966	474.6	474.6	474.6	1.74735	440.72	440.72	440.72	1.69782	0.000326705	1.69782	10.6805	0	0	635.048	631.568	2993	2993	635.048	631.568	635.048	1109.65	1072.29	3540	3540	1109.65	1072.29	1109.65
gltB	Shigella flexneri 2457T	3337900	3342469	2.33549	2.33549	-2.33549	-1.14409	1.80756	1.80756	-1.80756	-1.10976	-1.33994e-06	-1.10976	-0.306656	0.759105	1	18.544	18.2761	311	311	18.544	18.2761	18.544	16.2085	16.4685	184	184	16.2085	16.4685	16.2085
gltD	Shigella flexneri 2457T	3342481	3343900	14.0048	14.0048	-14.0048	-1.37981	14.0415	14.0415	-14.0415	-1.3772	-1.04089e-05	-1.3772	-1.49269	0.13552	0.631171	50.8778	51.2666	265	265	50.8778	51.2666	50.8778	36.873	37.2252	130	130	36.873	37.2252	36.873
gltJ	Shigella flexneri 2457T	660082	660823	11.7163	11.7163	11.7163	1.75875	12.3046	12.3046	12.3046	1.81089	9.12137e-06	1.81089	1.88406	0.0595564	0.372958	15.4417	15.1742	42	42	15.4417	15.1742	15.4417	27.1581	27.4788	50	50	27.1581	27.4788	27.1581
gltK	Shigella flexneri 2457T	660822	661497	1.10111	1.10111	1.10111	1.18188	1.45002	1.45002	1.45002	1.24371	1.0749e-06	1.24371	0.396867	0.691466	1	6.05413	5.94966	15	15	6.05413	5.94966	6.05413	7.15524	7.39968	12	12	7.15524	7.39968	7.15524
gltL	Shigella flexneri 2457T	661496	662222	5.56995	5.56995	5.56995	1.53011	5.87017	5.87017	5.87017	1.561	4.35155e-06	1.561	1.13398	0.256803	0.850803	10.5072	10.4637	28	28	10.5072	10.4637	10.5072	16.0771	16.3339	29	29	16.0771	16.3339	16.0771
gltP	Shigella flexneri 2457T	3477255	3478569	36.7127	36.7127	-36.7127	-1.44723	33.0895	33.0895	-33.0895	-1.39448	-2.45292e-05	-1.39448	-2.33491	0.019548	0.169498	118.802	116.97	573	573	118.802	116.97	118.802	82.0893	83.8805	268	268	82.0893	83.8805	82.0893
gltS	Shigella flexneri 2457T	3976410	3977616	8.39813	8.39813	-8.39813	-1.0657	3.1043	3.1043	-3.1043	-1.02389	-2.30121e-06	-1.02389	-0.191438	0.848182	1	136.218	133.039	603	603	136.218	133.039	136.218	127.82	129.935	383	383	127.82	129.935	127.82
gltT	Shigella flexneri 2457T	3584845	3584921	0	0	0	1	0	0	0	1	0	1	0	1	1	0	0	0	0	0	0	0	0	0	0	0	0	0	0
gltU	Shigella flexneri 2457T	3820300	3820376	0	0	0	1	0	0	0	1	0	1	0	1	1	0	0	0	0	0	0	0	0	0	0	0	0	0	0
gltV	Shigella flexneri 2457T	3544409	3544485	0	0	0	1	0	0	0	1	0	1	0	1	1	0	0	0	0	0	0	0	0	0	0	0	0	0	0
gltW	Shigella flexneri 2457T	2719864	2719940	0	0	0	1	0	0	0	1	0	1	0	1	1	0	0	0	0	0	0	0	0	0	0	0	0	0	0
gltX	Shigella flexneri 2457T	2498806	2500222	156.068	156.068	-156.068	-1.52543	153.16	153.16	-153.16	-1.51012	-0.000113537	-1.51012	-5.5799	2.40684e-08	8.45358e-07	453.098	453.403	2355	2355	453.098	453.403	453.098	297.03	300.242	1045	1045	297.03	300.242	297.03
glvB	Shigella flexneri 2457T	3883801	3884287	2.80284	2.80284	-2.80284	#DIV/0!	2.67671	2.67671	-2.67671	#DIV/0!	-1.98424e-06	#DIV/0!	-1.63607	0.101826	0.53299	2.80284	2.67671	5	5	2.80284	2.67671	2.80284	0	0	0	0	0	0	0
glvC	Shigella flexneri 2457T	3884311	3885652	0.203159	0.203159	-0.203159	#DIV/0!	0.101579	0.101579	-0.101579	#DIV/0!	-7.53006e-08	#DIV/0!	-0.318715	0.749942	1	0.203159	0.101579	1	1	0.203159	0.101579	0.203159	0	0	0	0	0	0	0
glvG	Shigella flexneri 2457T	3883163	3883802	1.42461	1.42461	1.42461	1.47735	1.71233	1.71233	1.71233	1.59846	1.26934e-06	1.59846	0.627992	0.530009	1	2.98443	2.8612	7	7	2.98443	2.8612	2.98443	4.40904	4.57353	7	7	4.40904	4.57353	4.40904
glyA	Shigella flexneri 2457T	2662712	2663966	5.96977	5.96977	5.96977	1.00758	64.7369	64.7369	-64.7369	-1.0859	-4.79893e-05	-1.0859	-1.63328	0.10241	0.534317	787.762	818.338	3626	3626	787.762	818.338	787.762	793.731	753.601	2473	2473	793.731	753.601	793.731
glyQ	Shigella flexneri 2457T	4068236	4069148	2.7591	2.7591	2.7591	1.05401	1.75367	1.75367	1.75367	1.03411	1.29999e-06	1.03411	0.171484	0.863843	1	51.0818	51.4148	171	171	51.0818	51.4148	51.0818	53.8409	53.1684	122	122	53.8409	53.1684	53.8409
glyS	Shigella flexneri 2457T	4069157	4071227	16.5243	16.5243	-16.5243	-1.16664	13.0588	13.0588	-13.0588	-1.12959	-9.68044e-06	-1.12959	-0.891473	0.372675	0.97745	115.687	113.828	879	879	115.687	113.828	115.687	99.1624	100.769	510	510	99.1624	100.769	99.1624
glyT	Shigella flexneri 2457T	3577718	3577793	0	0	0	1	0	0	0	1	0	1	0	1	1	0	0	0	0	0	0	0	0	0	0	0	0	0	0
glyU	Shigella flexneri 2457T	2951076	2951150	0	0	0	1	0	0	0	1	0	1	0	1	1	0	0	0	0	0	0	0	0	0	0	0	0	0	0
glyV	Shigella flexneri 2457T	4489106	4489182	0	0	0	1	0	0	0	1	0	1	0	1	1	0	0	0	0	0	0	0	0	0	0	0	0	0	0
glyW	Shigella flexneri 2457T	1964979	1965055	0	0	0	1	0	0	0	1	0	1	0	1	1	0	0	0	0	0	0	0	0	0	0	0	0	0	0
glyX	Shigella flexneri 2457T	4489339	4489415	0	0	0	1	0	0	0	1	0	1	0	1	1	0	0	0	0	0	0	0	0	0	0	0	0	0	0
glyY	Shigella flexneri 2457T	4489450	4489526	0	0	0	1	0	0	0	1	0	1	0	1	1	0	0	0	0	0	0	0	0	0	0	0	0	0	0
gmd	Shigella flexneri 2457T	2115678	2116800	1.60579	1.60579	-1.60579	-1.89529	1.364	1.364	-1.364	-1.7178	-1.01113e-06	-1.7178	-0.600208	0.548367	1	3.39938	3.26425	14	14	3.39938	3.26425	3.39938	1.79359	1.90024	5	5	1.79359	1.90024	1.79359
gmhA	Shigella flexneri 2457T	294257	294836	25.5502	25.5502	25.5502	1.10585	31.438	31.438	31.438	1.13219	2.3305e-05	1.13219	1.39621	0.162652	0.700779	241.381	237.831	513	513	241.381	237.831	241.381	266.931	269.269	384	384	266.931	269.269	266.931
gmk	Shigella flexneri 2457T	3982889	3983513	69.0606	69.0606	-69.0606	-1.31584	62.4151	62.4151	-62.4151	-1.2809	-4.62682e-05	-1.2809	-2.77275	0.00555848	0.0649204	287.717	284.61	659	659	287.717	284.61	287.717	218.656	222.195	339	339	218.656	222.195	218.656
gnd	Shigella flexneri 2457T	2089154	2090561	6.31851	6.31851	6.31851	1.00929	46.5288	46.5288	-46.5288	-1.06959	-3.44917e-05	-1.06959	-1.25116	0.210876	0.782033	680.219	715.113	3513	3513	680.219	715.113	680.219	686.537	668.584	2400	2400	686.537	668.584	686.537
gntK	Shigella flexneri 2457T	4222463	4222952	5.26658	5.26658	-5.26658	-1.31993	4.56368	4.56368	-4.56368	-1.27279	-3.38304e-06	-1.27279	-0.740105	0.459236	1	21.728	21.2935	39	39	21.728	21.2935	21.728	16.4615	16.7298	20	20	16.4615	16.7298	16.4615
gntP	Shigella flexneri 2457T	4364234	4365578	1.4606	1.4606	1.4606	1.60046	1.68658	1.68658	1.68658	1.71476	1.25026e-06	1.71476	0.666375	0.505172	1	2.43246	2.35965	12	12	2.43246	2.35965	2.43246	3.89306	4.04623	13	13	3.89306	4.04623	3.89306
gntR	Shigella flexneri 2457T	4221347	4222286	13.4222	13.4222	-13.4222	-1.21746	12.7493	12.7493	-12.7493	-1.20641	-9.45105e-06	-1.20641	-1.09215	0.274769	0.875037	75.1448	74.5152	259	259	75.1448	74.5152	75.1448	61.7226	61.7659	144	144	61.7226	61.7659	61.7226
gntT	Shigella flexneri 2457T	4253504	4254821	3.00987	3.00987	3.00987	1.18188	3.59655	3.59655	3.59655	1.22063	2.66611e-06	1.22063	0.59778	0.549987	1	16.5489	16.3012	80	80	16.5489	16.3012	16.5489	19.5588	19.8977	64	64	19.5588	19.8977	19.5588
gntU	Shigella flexneri 2457T	4223018	4224296	0.997568	0.997568	-0.997568	-1.10559	0.923719	0.923719	-0.923719	-1.0972	-6.84751e-07	-1.0972	-0.206909	0.836081	1	10.4455	10.4273	49	49	10.4455	10.4273	10.4455	9.44795	9.50355	30	30	9.44795	9.50355	9.44795
goaG	Shigella flexneri 2457T	1359561	1360827	0.821779	0.821779	0.821779	1.47735	1.09438	1.09438	1.09438	1.69511	8.11258e-07	1.69511	0.531278	0.595227	1	1.72155	1.5744	8	8	1.72155	1.5744	1.72155	2.54333	2.66877	8	8	2.54333	2.66877	2.54333
gor	Shigella flexneri 2457T	4150510	4151863	8.789	8.789	-8.789	-1.21256	9.34423	9.34423	-9.34423	-1.22601	-6.92686e-06	-1.22601	-0.974046	0.330034	0.939714	50.1379	50.6886	249	249	50.1379	50.6886	50.1379	41.3489	41.3444	139	139	41.3489	41.3444	41.3489
gph	Shigella flexneri 2457T	4289106	4289865	9.86795	9.86795	-9.86795	-1.16917	10.0935	10.0935	-10.0935	-1.17266	-7.48231e-06	-1.17266	-0.895632	0.370449	0.975852	68.1988	68.5531	190	190	68.1988	68.5531	68.1988	58.3308	58.4596	110	110	58.3308	58.4596	58.3308
gpmA	Shigella flexneri 2457T	566461	567214	305.283	305.283	-305.283	-1.42719	371.445	371.445	-371.445	-1.53862	-0.000275352	-1.53862	-8.8805	6.66041e-19	5.04422e-17	1019.92	1061.07	2819	2819	1019.92	1061.07	1019.92	714.634	689.625	1337	1337	714.634	689.625	714.634
gpmB	Shigella flexneri 2457T	4591499	4592147	3.61851	3.61851	-3.61851	-1.06264	3.26562	3.26562	-3.26562	-1.05633	-2.42079e-06	-1.05633	-0.299089	0.764872	1	61.3822	61.2426	146	146	61.3822	61.2426	61.3822	57.7637	57.977	93	93	57.7637	57.977	57.7637
gppA	Shigella flexneri 2457T	3800497	3801982	4.73874	4.73874	-4.73874	-1.11894	4.58575	4.58575	-4.58575	-1.11446	-3.39941e-06	-1.11446	-0.498239	0.618316	1	44.5804	44.6504	243	243	44.5804	44.6504	44.5804	39.8417	40.0646	147	147	39.8417	40.0646	39.8417
gpsA	Shigella flexneri 2457T	4018959	4019979	5.84532	5.84532	-5.84532	-1.02333	4.98868	4.98868	4.98868	1.01989	3.69809e-06	1.01989	0.221665	0.824574	1	256.41	250.8	960	960	256.41	250.8	256.41	250.565	255.789	635	635	250.565	255.789	250.565
gpt	Shigella flexneri 2457T	306858	307317	21.0601	21.0601	-21.0601	-1.09925	10.7713	10.7713	-10.7713	-1.04952	-7.98473e-06	-1.04952	-0.510203	0.609909	1	233.262	228.275	393	393	233.262	228.275	233.262	212.202	217.504	242	242	212.202	217.504	212.202
greA	Shigella flexneri 2457T	3311538	3312015	147.142	147.142	-147.142	-1.39012	152.489	152.489	-152.489	-1.40453	-0.00011304	-1.40453	-5.06588	4.06552e-07	1.20893e-05	524.311	529.445	918	918	524.311	529.445	524.311	377.169	376.956	447	447	377.169	376.956	377.169
greB	Shigella flexneri 2457T	4266101	4266614	5.27369	5.27369	-5.27369	-1.35378	4.70094	4.70094	-4.70094	-1.31086	-3.4848e-06	-1.31086	-0.795232	0.426478	1	20.1804	19.8231	38	38	20.1804	19.8231	20.1804	14.9068	15.1221	19	19	14.9068	15.1221	14.9068
grpE	Shigella flexneri 2457T	2743287	2743881	723.055	723.055	723.055	1.21144	1135.03	1135.03	1135.03	1.34895	0.000841397	1.34895	13.0041	0	0	3419.67	3252.68	7456	7456	3419.67	3252.68	3419.67	4142.72	4387.72	6114	6114	4142.72	4387.72	4142.72
grxA	Shigella flexneri 2457T	832068	832326	0.28705	0.28705	-0.28705	-1.01533	0.315842	0.315842	0.315842	1.01687	2.34133e-07	1.01687	0.0514034	0.959004	1	19.0072	18.7191	18	18	19.0072	18.7191	19.0072	18.7201	19.0349	12	12	18.7201	19.0349	18.7201
grxB	Shigella flexneri 2457T	1114059	1114707	27.2454	27.2454	27.2454	1.58382	27.9468	27.9468	27.9468	1.59926	2.07169e-05	1.59926	2.5384	0.011136	0.110708	46.6673	46.6353	111	111	46.6673	46.6353	46.6673	73.9127	74.5821	119	119	73.9127	74.5821	73.9127
grxC	Shigella flexneri 2457T	4018178	4018430	45.1175	45.1175	45.1175	1.07874	54.0441	54.0441	54.0441	1.09461	4.00628e-05	1.09461	1.56277	0.118106	0.586539	572.981	571.209	530	530	572.981	571.209	572.981	618.098	625.254	387	387	618.098	625.254	618.098
gshA	Shigella flexneri 2457T	2783415	2784972	33.3304	33.3304	-33.3304	-1.26585	27.8005	27.8005	-27.8005	-1.21737	-2.06084e-05	-1.21737	-1.65094	0.0987517	0.524826	158.702	155.695	907	907	158.702	155.695	158.702	125.372	127.895	485	485	125.372	127.895	125.372
gshB	Shigella flexneri 2457T	3022369	3023320	29.6222	29.6222	29.6222	1.45154	30.665	30.665	30.665	1.46763	2.27319e-05	1.46763	2.41071	0.0159214	0.144786	65.6024	65.5756	229	229	65.6024	65.5756	65.6024	95.2246	96.2407	225	225	95.2246	96.2407	95.2246
gsk	Shigella flexneri 2457T	436346	437651	19.4413	19.4413	-19.4413	-1.45678	19.7245	19.7245	-19.7245	-1.46554	-1.46218e-05	-1.46554	-1.9299	0.0536188	0.349758	62.0027	62.0934	297	297	62.0027	62.0934	62.0027	42.5614	42.3688	138	138	42.5614	42.3688	42.5614
gsp	Shigella flexneri 2457T	3120642	3122502	1.47655	1.47655	-1.47655	-1.05017	0.213235	0.213235	-0.213235	-1.0071	-1.5807e-07	-1.0071	-0.0274633	0.97809	1	30.9054	30.2498	211	211	30.9054	30.2498	30.9054	29.4288	30.0366	136	136	29.4288	30.0366	29.4288
gst	Shigella flexneri 2457T	1730732	1731338	62.2903	62.2903	62.2903	1.1387	55.1554	55.1554	55.1554	1.12226	4.08866e-05	1.12226	1.78283	0.0746136	0.436123	449.115	451.14	999	999	449.115	451.14	449.115	511.405	506.296	770	770	511.405	506.296	511.405
gtrAI	Shigella flexneri 2457T	323691	324054	26.88	26.88	-26.88	-1.67342	26.6606	26.6606	-26.6606	-1.66422	-1.97634e-05	-1.66422	-2.57819	0.00993204	0.101777	66.7956	66.7988	89	89	66.7956	66.7988	66.7956	39.9156	40.1383	36	36	39.9156	40.1383	39.9156
gtrBI	Shigella flexneri 2457T	322765	323695	29.272	29.272	29.272	1.15256	33.4693	33.4693	33.4693	1.17399	2.48107e-05	1.17399	1.63677	0.101679	0.532798	191.877	192.367	655	655	191.877	192.367	191.877	221.149	225.836	511	511	221.149	225.836	221.149
gtrII	Shigella flexneri 2457T	321308	322769	48.3205	48.3205	48.3205	1.50316	53.4972	53.4972	53.4972	1.56379	3.96574e-05	1.56379	3.43007	0.000603426	0.0100165	96.0332	94.8887	515	515	96.0332	94.8887	96.0332	144.354	148.386	524	524	144.354	148.386	144.354
guaA	Shigella flexneri 2457T	2613998	2615576	39.7589	39.7589	-39.7589	-1.42591	36.0773	36.0773	-36.0773	-1.3815	-2.6744e-05	-1.3815	-2.40412	0.0162114	0.146872	133.11	130.645	771	771	133.11	130.645	133.11	93.3515	94.5675	366	366	93.3515	94.5675	93.3515
guaB	Shigella flexneri 2457T	2615644	2617111	19.9319	19.9319	-19.9319	-1.42988	20.0407	20.0407	-20.0407	-1.43144	-1.48561e-05	-1.43144	-1.8858	0.0593224	0.371973	66.2983	66.4909	357	357	66.2983	66.4909	66.2983	46.3664	46.4503	169	169	46.3664	46.4503	46.3664
guaC	Shigella flexneri 2457T	111432	112476	2.26452	2.26452	-2.26452	-1.01627	4.11854	4.11854	4.11854	1.02969	3.05306e-06	1.02969	0.245473	0.80609	1	141.437	138.705	542	542	141.437	138.705	141.437	139.173	142.824	361	361	139.173	142.824	139.173
gutM	Shigella flexneri 2457T	2796928	2797288	4.79898	4.79898	4.79898	2.58536	5.13244	5.13244	5.13244	2.7647	3.80467e-06	2.7647	1.55108	0.120884	0.594747	3.02707	2.9084	4	4	3.02707	2.9084	3.02707	7.82605	8.04084	7	7	7.82605	8.04084	7.82605
gutQ	Shigella flexneri 2457T	2798159	2799086	13.2341	13.2341	13.2341	1.3882	13.4658	13.4658	13.4658	1.39821	9.98215e-06	1.39821	1.49532	0.13483	0.631171	34.0912	33.8157	116	116	34.0912	33.8157	34.0912	47.3253	47.2815	109	109	47.3253	47.2815	47.3253
gyrA	Shigella flexneri 2457T	2331689	2334317	37.0938	37.0938	-37.0938	-1.1312	33.8851	33.8851	-33.8851	-1.11874	-2.51189e-05	-1.11874	-1.37818	0.168148	0.712423	319.812	319.266	3085	3085	319.812	319.266	319.812	282.718	285.381	1846	1846	282.718	285.381	282.718
gyrB	Shigella flexneri 2457T	3899540	3901955	6.05483	6.05483	-6.05483	-1.04936	0.944285	0.944285	-0.944285	-1.00755	-6.99997e-07	-1.00755	-0.0595863	0.952485	1	128.716	126.053	1141	1141	128.716	126.053	128.716	122.661	125.109	736	736	122.661	125.109	122.661
hcaA1	Shigella flexneri 2457T	2647471	2648833	0.218152	0.218152	-0.218152	-1.18456	0.0477817	0.0477817	0.0477817	1.03767	3.54205e-08	1.03767	0.0297193	0.976291	1	1.40019	1.26857	7	7	1.40019	1.26857	1.40019	1.18203	1.31635	4	4	1.18203	1.31635	1.18203
hcaA2	Shigella flexneri 2457T	2648829	2649348	1.02607	1.02607	1.02607	2.95469	1.39757	1.39757	1.39757	6.32482	1.03601e-06	6.32482	1.00795	0.313477	0.923985	0.524925	0.262462	1	1	0.524925	0.262462	0.524925	1.55099	1.66003	2	2	1.55099	1.66003	1.55099
hcaB	Shigella flexneri 2457T	2649664	2650477	2.6808	2.6808	-2.6808	#DIV/0!	2.57123	2.57123	-2.57123	#DIV/0!	-1.90605e-06	#DIV/0!	-1.60351	0.108823	0.558163	2.6808	2.57123	8	8	2.6808	2.57123	2.6808	0	0	0	0	0	0	0
hcaC	Shigella flexneri 2457T	2649347	2649668	0	0	0	1	0	0	0	1	0	1	0	1	1	0	0	0	0	0	0	0	0	0	0	0	0	0	0
hcaD	Shigella flexneri 2457T	2650989	2651709	1.13515	1.13515	-1.13515	#DIV/0!	1.01035	1.01035	-1.01035	#DIV/0!	-7.4897e-07	#DIV/0!	-1.00516	0.314819	0.924866	1.13515	1.01035	3	3	1.13515	1.01035	1.13515	0	0	0	0	0	0	0
hcaR	Shigella flexneri 2457T	2646445	2647336	93.2162	93.2162	93.2162	1.29286	91.0588	91.0588	91.0588	1.28655	6.75017e-05	1.28655	3.37856	0.000728667	0.0118518	318.301	317.774	1041	1041	318.301	317.774	318.301	411.517	408.832	911	911	411.517	408.832	411.517
hcaT	Shigella flexneri 2457T	2645146	2646286	2.215	2.215	-2.215	-1.11203	1.49877	1.49877	-1.49877	-1.07441	-1.11103e-06	-1.07441	-0.231867	0.816641	1	21.9861	21.6407	92	92	21.9861	21.6407	21.9861	19.7711	20.142	56	56	19.7711	20.142	19.7711
hdeA	Shigella flexneri 2457T	4140050	4140383	12.1263	12.1263	12.1263	1.23906	11.4452	11.4452	11.4452	1.22363	8.48432e-06	1.22363	1.07289	0.283319	0.886145	50.7238	51.1791	62	62	50.7238	51.1791	50.7238	62.8501	62.6243	52	52	62.8501	62.6243	62.8501
hdeB	Shigella flexneri 2457T	4140486	4140825	20.2394	20.2394	20.2394	1.89945	20.4705	20.4705	20.4705	1.92309	1.51747e-05	1.92309	2.54255	0.0110046	0.109752	22.5021	22.1762	28	28	22.5021	22.1762	22.5021	42.7415	42.6467	36	36	42.7415	42.6467	42.7415
hdeD	Shigella flexneri 2457T	4139223	4139796	2.20495	2.20495	2.20495	1.24408	2.41477	2.41477	2.41477	1.27056	1.79007e-06	1.27056	0.536424	0.591666	1	9.03366	8.92497	19	19	9.03366	8.92497	9.03366	11.2386	11.3397	16	16	11.2386	11.3397	11.2386
hdhA	Shigella flexneri 2457T	1712849	1714394	1.78104	1.78104	1.78104	1.05643	2.85057	2.85057	2.85057	1.09259	2.11312e-06	1.09259	0.355151	0.722476	1	31.5638	30.7867	179	179	31.5638	30.7867	31.5638	33.3448	33.6373	128	128	33.3448	33.6373	33.3448
helD	Shigella flexneri 2457T	1016354	1018409	0.279082	0.279082	-0.279082	-1.01239	0.377542	0.377542	0.377542	1.01679	2.79871e-07	1.01679	0.0560687	0.955287	1	22.8024	22.482	172	172	22.8024	22.482	22.8024	22.5234	22.8595	115	115	22.5234	22.8595	22.5234
hemA	Shigella flexneri 2457T	1260309	1261566	18.6185	18.6185	-18.6185	-1.15673	13.1058	13.1058	-13.1058	-1.10814	-9.71534e-06	-1.10814	-0.819982	0.412227	1	137.41	134.295	634	634	137.41	134.295	137.41	118.792	121.189	371	371	118.792	121.189	118.792
hemB	Shigella flexneri 2457T	270892	271900	1.72312	1.72312	1.72312	1.02772	1.64986	1.64986	1.64986	1.02653	1.22304e-06	1.02653	0.146977	0.88315	1	62.163	62.1814	230	230	62.163	62.1814	62.163	63.8861	63.8312	160	160	63.8861	63.8312	63.8861
hemC	Shigella flexneri 2457T	3774177	3775119	1.28831	1.28831	-1.28831	-1.00982	3.99639	3.99639	3.99639	1.03067	2.96252e-06	1.03067	0.245705	0.805911	1	132.458	130.29	458	458	132.458	130.29	132.458	131.17	134.286	307	307	131.17	134.286	131.17
hemD	Shigella flexneri 2457T	3775115	3775856	4.02107	4.02107	4.02107	1.12019	4.84769	4.84769	4.84769	1.14631	3.59358e-06	1.14631	0.574854	0.56539	1	33.4571	33.1341	91	91	33.4571	33.1341	33.4571	37.4781	37.9818	69	69	37.4781	37.9818	37.4781
hemE	Shigella flexneri 2457T	3555604	3556669	11.1773	11.1773	-11.1773	-1.20976	11.7168	11.7168	-11.7168	-1.22227	-8.68566e-06	-1.22227	-1.08258	0.278996	0.877542	64.4637	64.4305	252	252	64.4637	64.4305	64.4637	53.2864	52.7136	141	141	53.2864	52.7136	53.2864
hemF	Shigella flexneri 2457T	2527423	2528194	6.20656	6.20656	-6.20656	-1.25297	5.35432	5.35432	-5.35432	-1.21618	-3.96915e-06	-1.21618	-0.722704	0.469862	1	30.7418	30.1224	87	87	30.7418	30.1224	30.7418	24.5353	24.7681	47	47	24.5353	24.7681	24.5353
hemG	Shigella flexneri 2457T	3725207	3725753	33.3243	33.3243	33.3243	1.32109	37.2236	37.2236	37.2236	1.36421	2.75938e-05	1.36421	2.39477	0.0166309	0.149832	103.785	102.203	208	208	103.785	102.203	103.785	137.109	139.427	186	186	137.109	139.427	137.109
hemH	Shigella flexneri 2457T	434276	435239	10.0545	10.0545	-10.0545	-1.35378	9.24452	9.24452	-9.24452	-1.32225	-6.85294e-06	-1.32225	-1.13263	0.257368	0.851361	38.4749	37.932	136	136	38.4749	37.932	38.4749	28.4204	28.6875	68	68	28.4204	28.6875	28.4204
hemK	Shigella flexneri 2457T	1262689	1263523	9.55406	9.55406	-9.55406	-1.59992	9.20481	9.20481	-9.20481	-1.57128	-6.82351e-06	-1.57128	-1.43008	0.152693	0.676513	25.4796	25.3174	78	78	25.4796	25.3174	25.4796	15.9256	16.1126	33	33	15.9256	16.1126	15.9256
hemL	Shigella flexneri 2457T	164747	166028	5.76319	5.76319	-5.76319	-1.09036	6.34312	6.34312	-6.34312	-1.09952	-4.70214e-06	-1.09952	-0.54836	0.583445	1	69.5446	70.0778	327	327	69.5446	70.0778	69.5446	63.7814	63.7346	203	203	63.7814	63.7346	63.7814
hemM	Shigella flexneri 2457T	1259472	1260096	4.77218	4.77218	-4.77218	-1.3894	4.34496	4.34496	-4.34496	-1.3497	-3.22091e-06	-1.3497	-0.804152	0.421309	1	17.0273	16.7697	39	39	17.0273	16.7697	17.0273	12.2551	12.4247	19	19	12.2551	12.4247	12.2551
hemN	Shigella flexneri 2457T	3707112	3708486	6.43994	6.43994	6.43994	1.07092	9.25059	9.25059	9.25059	1.10325	6.85744e-06	1.10325	0.673911	0.500368	1	90.812	89.5926	458	458	90.812	89.5926	90.812	97.252	98.8432	332	332	97.252	98.8432	97.252
hemX	Shigella flexneri 2457T	3775877	3777077	13.4322	13.4322	-13.4322	-1.17565	11.0356	11.0356	-11.0356	-1.14222	-8.18063e-06	-1.14222	-0.855962	0.392019	0.994825	89.9039	88.6322	396	396	89.9039	88.6322	89.9039	76.4717	77.5967	228	228	76.4717	77.5967	76.4717
hemY	Shigella flexneri 2457T	3777079	3778276	49.0634	49.0634	-49.0634	-1.50316	43.9703	43.9703	-43.9703	-1.44425	-3.25951e-05	-1.44425	-2.82709	0.0046973	0.0570808	146.574	142.947	644	644	146.574	142.947	146.574	97.5104	98.977	290	290	97.5104	98.977	97.5104
hepA	Shigella flexneri 2457T	57770	60677	4.56151	4.56151	-4.56151	-1.27921	3.82546	3.82546	-3.82546	-1.23041	-2.83581e-06	-1.23041	-0.628641	0.529584	1	20.8989	20.4284	223	223	20.8989	20.4284	20.8989	16.3374	16.6029	118	118	16.3374	16.6029	16.3374
hflC	Shigella flexneri 2457T	4500277	4501282	37.0709	37.0709	-37.0709	-1.15823	29.9458	29.9458	-29.9458	-1.1257	-2.21988e-05	-1.1257	-1.33086	0.183234	0.731895	271.352	268.169	1001	1001	271.352	268.169	271.352	234.281	238.223	585	585	234.281	238.223	234.281
hflK	Shigella flexneri 2457T	4499015	4500275	24.7812	24.7812	-24.7812	-1.23089	20.5064	20.5064	-20.5064	-1.1873	-1.52013e-05	-1.1873	-1.32519	0.185108	0.732425	132.11	129.991	611	611	132.11	129.991	132.11	107.329	109.485	336	336	107.329	109.485	107.329
hflX	Shigella flexneri 2457T	4497649	4498930	0.342141	0.342141	0.342141	1.00127	6.2249	6.2249	6.2249	1.02344	4.61451e-06	1.02344	0.268564	0.788265	1	268.608	265.562	1263	1263	268.608	265.562	268.608	268.95	271.787	856	856	268.95	271.787	268.95
hfq	Shigella flexneri 2457T	4497265	4497574	498.784	498.784	498.784	1.18616	574.639	574.639	574.639	1.20797	0.000425978	1.20797	7.36547	1.76525e-13	9.94906e-12	2679.4	2763.04	3039	3039	2679.4	2763.04	2679.4	3178.18	3337.67	2440	2440	3178.18	3337.67	3178.18
hha	Shigella flexneri 2457T	416421	416640	41.4387	41.4387	41.4387	1.04569	67.6697	67.6697	-67.6697	-1.07608	-5.01634e-05	-1.07608	-1.57526	0.115196	0.575567	906.876	957.151	729	729	906.876	957.151	906.876	948.315	889.481	516	516	948.315	889.481	948.315
himA	Shigella flexneri 2457T	1589830	1590130	520.946	520.946	520.946	1.14896	917.286	917.286	917.286	1.27483	0.000679982	1.27483	10.5421	0	0	3497.17	3337.67	3851	3851	3497.17	3337.67	3497.17	4018.12	4254.96	2995	2995	4018.12	4254.96	4018.12
himD	Shigella flexneri 2457T	951587	951872	18.8386	18.8386	18.8386	1.02085	75.6119	75.6119	-75.6119	-1.08705	-5.60509e-05	-1.08705	-1.77651	0.0756491	0.439674	903.341	944.179	945	945	903.341	944.179	903.341	922.179	868.567	653	653	922.179	868.567	922.179
hisA	Shigella flexneri 2457T	2084375	2085113	4.59711	4.59711	-4.59711	-1.42147	4.20608	4.20608	-4.20608	-1.3819	-3.11795e-06	-1.3819	-0.821207	0.411528	1	15.5045	15.2197	42	42	15.5045	15.2197	15.5045	10.9074	11.0136	20	20	10.9074	11.0136	10.9074
hisB	Shigella flexneri 2457T	2082718	2083786	4.01293	4.01293	4.01293	1.2348	4.58064	4.58064	4.58064	1.27093	3.39562e-06	1.27093	0.739259	0.45975	1	17.091	16.9068	67	67	17.091	16.9068	17.091	21.104	21.4875	56	56	21.104	21.4875	21.104
hisC	Shigella flexneri 2457T	2081648	2082719	2.26015	2.26015	-2.26015	-1.35378	1.96781	1.96781	-1.96781	-1.30346	-1.45873e-06	-1.30346	-0.509158	0.610641	1	8.64876	8.45241	34	34	8.64876	8.45241	8.64876	6.38861	6.4846	17	17	6.38861	6.4846	6.38861
hisD	Shigella flexneri 2457T	2080347	2081652	3.47838	3.47838	3.47838	1.43847	3.82024	3.82024	3.82024	1.49657	2.83194e-06	1.49657	0.8717	0.383372	0.984219	7.933	7.69319	38	38	7.933	7.69319	7.933	11.4114	11.5134	37	37	11.4114	11.5134	11.4114
hisF	Shigella flexneri 2457T	2085094	2085871	8.15119	8.15119	-8.15119	-1.47685	7.66941	7.66941	-7.66941	-1.44281	-5.68532e-06	-1.44281	-1.17909	0.238361	0.824063	25.245	24.9893	72	72	25.245	24.9893	25.245	17.0939	17.3199	33	33	17.0939	17.3199	17.0939
hisG	Shigella flexneri 2457T	2079442	2080342	13.6208	13.6208	-13.6208	-1.69222	12.9025	12.9025	-12.9025	-1.64486	-9.56461e-06	-1.64486	-1.77367	0.0761175	0.441318	33.2977	32.9108	110	110	33.2977	32.9108	33.2977	19.6769	20.0083	44	44	19.6769	20.0083	19.6769
hisH	Shigella flexneri 2457T	2083785	2084376	2.87027	2.87027	-2.87027	-1.42147	2.61988	2.61988	-2.61988	-1.37364	-1.94211e-06	-1.37364	-0.642185	0.520753	1	9.68047	9.63169	21	21	9.68047	9.63169	9.68047	6.81019	7.01182	10	10	6.81019	7.01182	6.81019
hisI	Shigella flexneri 2457T	2085864	2086476	15.6381	15.6381	-15.6381	-1.25297	14.5872	14.5872	-14.5872	-1.23576	-1.08135e-05	-1.23576	-1.24027	0.214875	0.789665	77.4573	76.4614	174	174	77.4573	76.4614	77.4573	61.8192	61.8742	94	94	61.8192	61.8742	61.8192
hisJ	Shigella flexneri 2457T	2413574	2414357	0.426673	0.426673	-0.426673	-1.00132	4.22	4.22	4.22	1.01311	3.12827e-06	1.01311	0.165769	0.868338	1	323.235	321.998	929	929	323.235	321.998	323.235	322.808	326.218	628	628	322.808	326.218	322.808
hisM	Shigella flexneri 2457T	2412085	2412802	10.0286	10.0286	10.0286	1.23778	9.46366	9.46366	9.46366	1.22336	7.01539e-06	1.22336	0.975076	0.329523	0.939714	42.1763	42.3688	111	111	42.1763	42.3688	42.1763	52.2048	51.8325	93	93	52.2048	51.8325	52.2048
hisP	Shigella flexneri 2457T	2411304	2412078	11.8912	11.8912	11.8912	1.19195	12.4855	12.4855	12.4855	1.20154	9.25551e-06	1.20154	1.06914	0.285007	0.889383	61.9493	61.95	176	176	61.9493	61.95	61.9493	73.8405	74.4356	142	142	73.8405	74.4356	73.8405
hisQ	Shigella flexneri 2457T	2412798	2413485	11.2711	11.2711	-11.2711	-1.14914	8.44854	8.44854	-8.44854	-1.10991	-6.26289e-06	-1.10991	-0.663409	0.507069	1	86.8464	85.3199	219	219	86.8464	85.3199	86.8464	75.5753	76.8713	129	129	75.5753	76.8713	75.5753
hisR	Shigella flexneri 2457T	3782143	3782219	5.45823	5.45823	-5.45823	-2.03067	5.32421	5.32421	-5.32421	-1.99543	-3.94682e-06	-1.99543	-1.33016	0.183464	0.731895	10.7541	10.6729	3	3	10.7541	10.6729	10.7541	5.29582	5.34864	1	1	5.29582	5.34864	5.29582
hisS	Shigella flexneri 2457T	2622341	2623616	34.5787	34.5787	-34.5787	-1.22916	32.0978	32.0978	-32.0978	-1.20882	-2.3794e-05	-1.20882	-1.74209	0.0814932	0.461446	185.47	185.809	868	868	185.47	185.809	185.47	150.891	153.711	478	478	150.891	153.711	150.891
hlpA	Shigella flexneri 2457T	190912	191398	15.0523	15.0523	-15.0523	-1.00786	190.618	190.618	-190.618	-1.10305	-0.000141305	-1.10305	-3.05841	0.00222518	0.0303815	1928.91	2040.37	3441	3441	1928.91	2040.37	1928.91	1913.86	1849.76	2311	2311	1913.86	1849.76	1913.86
hlyE	Shigella flexneri 2457T	1216085	1216986	6.06111	6.06111	-6.06111	-7.78423	5.80982	5.80982	-5.80982	-6.68773	-4.30681e-06	-6.68773	-2.07325	0.0381487	0.274788	6.95453	6.83128	23	23	6.95453	6.83128	6.95453	0.893413	1.02147	2	2	0.893413	1.02147	0.893413
hmpA	Shigella flexneri 2457T	2664292	2665483	2.5647	2.5647	2.5647	1.08125	3.52899	3.52899	3.52899	1.11457	2.61603e-06	1.11457	0.437279	0.661909	1	31.5669	30.8015	138	138	31.5669	30.8015	31.5669	34.1316	34.3304	101	101	34.1316	34.3304	34.1316
hnr	Shigella flexneri 2457T	1285173	1286187	4.34271	4.34271	4.34271	1.22765	4.84024	4.84024	4.84024	1.25714	3.58806e-06	1.25714	0.742583	0.457734	1	19.0759	18.8231	71	71	19.0759	18.8231	19.0759	23.4186	23.6633	59	59	23.4186	23.6633	23.4186
hns	Shigella flexneri 2457T	1287440	1287854	809.845	809.845	809.845	1.06728	1242.41	1242.41	1242.41	1.1055	0.000920995	1.1055	7.9268	2.22045e-15	1.55978e-13	12036.5	11776	18291	18291	12036.5	11776	12036.5	12846.4	13018.4	13214	13214	12846.4	13018.4	12846.4
hofB	Shigella flexneri 2457T	113702	114850	3.51094	3.51094	-3.51094	-1.77033	3.16918	3.16918	-3.16918	-1.6706	-2.34931e-06	-1.6706	-0.892076	0.372352	0.97745	8.06866	7.89508	34	34	8.06866	7.89508	8.06866	4.55773	4.72589	13	13	4.55773	4.72589	4.55773
hofC	Shigella flexneri 2457T	112510	113713	0.936637	0.936637	-0.936637	-1.46659	0.716272	0.716272	-0.716272	-1.3388	-5.30971e-07	-1.3388	-0.322116	0.747365	1	2.94403	2.83044	13	13	2.94403	2.83044	2.94403	2.00739	2.11417	6	6	2.00739	2.11417	2.00739
hofQ	Shigella flexneri 2457T	4282786	4284025	0.724763	0.724763	0.724763	1.32961	1.00838	1.00838	1.00838	1.4851	7.47507e-07	1.4851	0.443666	0.657284	1	2.19884	2.0787	10	10	2.19884	2.0787	2.19884	2.9236	3.08707	9	9	2.9236	3.08707	2.9236
holA	Shigella flexneri 2457T	675146	676178	3.13026	3.13026	-3.13026	-1.09788	2.34922	2.34922	-2.34922	-1.07249	-1.74147e-06	-1.07249	-0.286661	0.774372	1	35.1105	34.7553	133	133	35.1105	34.7553	35.1105	31.9802	32.4061	82	82	31.9802	32.4061	31.9802
holB	Shigella flexneri 2457T	1146369	1147374	2.11864	2.11864	-2.11864	-1.14695	1.59993	1.59993	-1.59993	-1.10892	-1.18602e-06	-1.10892	-0.287464	0.773757	1	16.5359	16.2884	61	61	16.5359	16.2884	16.5359	14.4173	14.6885	36	36	14.4173	14.6885	14.4173
holC	Shigella flexneri 2457T	4395487	4395931	17.0397	17.0397	-17.0397	-1.55286	16.3135	16.3135	-16.3135	-1.51736	-1.20932e-05	-1.51736	-1.83106	0.0670914	0.403966	47.8604	47.8458	78	78	47.8604	47.8458	47.8604	30.8207	31.5323	34	34	30.8207	31.5323	30.8207
holD	Shigella flexneri 2457T	4566824	4567238	14.9245	14.9245	-14.9245	-1.51172	14.4332	14.4332	-14.4332	-1.48719	-1.06993e-05	-1.48719	-1.68145	0.0926753	0.502458	44.0899	44.0584	67	67	44.0899	44.0584	44.0899	29.1654	29.6252	30	30	29.1654	29.6252	29.1654
holE	Shigella flexneri 2457T	1858173	1858404	1.07251	1.07251	1.07251	1.18188	1.3812	1.3812	1.3812	1.23789	1.02388e-06	1.23789	0.383175	0.70159	1	5.89688	5.80613	5	5	5.89688	5.80613	5.89688	6.96939	7.18733	4	4	6.96939	7.18733	6.96939
hopD	Shigella flexneri 2457T	4334384	4334672	3.65526	3.65526	3.65526	1.77282	4.01932	4.01932	4.01932	1.88138	2.97952e-06	1.88138	1.10882	0.26751	0.86499	4.72979	4.56026	5	5	4.72979	4.56026	4.72979	8.38505	8.57958	6	6	8.38505	8.57958	8.38505
hpaA	Shigella flexneri 2457T	4541303	4542194	0.568974	0.568974	-0.568974	-1.03315	0.117528	0.117528	-0.117528	-1.00675	-8.71233e-08	-1.00675	-0.0198796	0.984139	1	17.7343	17.5349	58	58	17.7343	17.5349	17.7343	17.1654	17.4173	38	38	17.1654	17.4173	17.1654
hpaB	Shigella flexneri 2457T	4538554	4540113	1.77917	1.77917	-1.77917	-1.86145	1.51017	1.51017	-1.51017	-1.69358	-1.11949e-06	-1.69358	-0.623587	0.532899	1	3.84451	3.68753	22	22	3.84451	3.68753	3.84451	2.06534	2.17736	8	8	2.06534	2.17736	2.06534
hpaC	Shigella flexneri 2457T	4538024	4538537	5.59937	5.59937	-5.59937	-1.29737	4.97612	4.97612	-4.97612	-1.25846	-3.68879e-06	-1.25846	-0.754643	0.450463	1	24.429	24.2289	46	46	24.429	24.2289	24.429	18.8296	19.2528	24	24	18.8296	19.2528	18.8296
hpaD	Shigella flexneri 2457T	4545655	4546507	0.486885	0.486885	-0.486885	-2.03067	0.233336	0.233336	-0.233336	-1.38688	-1.72971e-07	-1.38688	-0.194476	0.845803	1	0.959282	0.836452	3	3	0.959282	0.836452	0.959282	0.472397	0.603116	1	1	0.472397	0.603116	0.472397
hpaE	Shigella flexneri 2457T	4546508	4547975	0.540301	0.540301	0.540301	1.9698	0.951241	0.951241	0.951241	4.4148	7.05153e-07	4.4148	0.774527	0.438619	1	0.557129	0.278564	3	3	0.557129	0.278564	0.557129	1.09743	1.22981	4	4	1.09743	1.22981	1.09743
hpaF	Shigella flexneri 2457T	4545265	4545646	4.29033	4.29033	-4.29033	#DIV/0!	4.11812	4.11812	-4.11812	#DIV/0!	-3.05275e-06	#DIV/0!	-2.02932	0.0424261	0.296597	4.29033	4.11812	6	6	4.29033	4.11812	4.29033	0	0	0	0	0	0	0
hpaG	Shigella flexneri 2457T	4547971	4549261	3.08175	3.08175	3.08175	2.21602	3.26228	3.26228	3.26228	2.33481	2.41832e-06	2.33481	1.14271	0.253159	0.849594	2.53429	2.44399	12	12	2.53429	2.44399	2.53429	5.61604	5.70627	18	18	5.61604	5.70627	5.61604
hpaH	Shigella flexneri 2457T	4544394	4545198	0.469896	0.469896	0.469896	1.23112	0.704395	0.704395	0.704395	1.36629	5.22167e-07	1.36629	0.330208	0.741243	1	2.0331	1.92304	6	6	2.0331	1.92304	2.0331	2.503	2.62744	5	5	2.503	2.62744	2.503
hpaI	Shigella flexneri 2457T	4543580	4544384	1.24794	1.24794	1.24794	1.21664	1.5695	1.5695	1.5695	1.27768	1.16347e-06	1.27768	0.437431	0.661799	1	5.76046	5.65215	17	17	5.76046	5.65215	5.76046	7.0084	7.22165	14	14	7.0084	7.22165	7.0084
hpaX	Shigella flexneri 2457T	4542203	4543559	1.98669	1.98669	1.98669	1.32961	2.29171	2.29171	2.29171	1.38645	1.69884e-06	1.38645	0.609185	0.542402	1	6.02735	5.93021	30	30	6.02735	5.93021	6.02735	8.01403	8.22192	27	27	8.01403	8.22192	8.01403
hpcR	Shigella flexneri 2457T	4549532	4549979	6.52575	6.52575	6.52575	1.26115	7.36992	7.36992	7.36992	1.29772	5.4633e-06	1.29772	0.977219	0.328461	0.939714	24.9885	24.7545	41	41	24.9885	24.7545	24.9885	31.5143	32.1244	35	35	31.5143	32.1244	31.5143
hpt	Shigella flexneri 2457T	139000	139549	13.5102	13.5102	13.5102	1.07127	12.2712	12.2712	12.2712	1.06492	9.09659e-06	1.06492	0.621188	0.534476	1	189.564	189.01	382	382	189.564	189.01	189.564	203.074	201.281	277	277	203.074	201.281	203.074
hrpA	Shigella flexneri 2457T	1435200	1439046	4.00844	4.00844	4.00844	1.172	4.60914	4.60914	4.60914	1.20008	3.41674e-06	1.20008	0.647429	0.517354	1	23.3051	23.037	329	329	23.3051	23.037	23.3051	27.3136	27.6461	261	261	27.3136	27.6461	27.3136
hrpB	Shigella flexneri 2457T	153328	155803	0.631245	0.631245	0.631245	1.04038	1.14852	1.14852	1.14852	1.07471	8.51395e-07	1.07471	0.203364	0.838851	1	15.6307	15.3737	142	142	15.6307	15.3737	15.6307	16.2619	16.5222	100	100	16.2619	16.5222	16.2619
hrsA	Shigella flexneri 2457T	585370	587347	0.197339	0.197339	0.197339	1.47735	0.539505	0.539505	0.539505	3.61003	3.99934e-07	3.61003	0.552674	0.580487	1	0.413408	0.206704	3	3	0.413408	0.206704	0.413408	0.610747	0.746209	3	3	0.610747	0.746209	0.610747
hscA	Shigella flexneri 2457T	2635706	2637557	8.38252	8.38252	-8.38252	-1.11718	7.59246	7.59246	-7.59246	-1.10665	-5.62827e-06	-1.10665	-0.620001	0.535257	1	79.9205	78.7812	543	543	79.9205	78.7812	79.9205	71.538	71.1888	329	329	71.538	71.1888	71.538
hsdM	Shigella flexneri 2457T	4528625	4529879	7.25725	7.25725	-7.25725	-1.3647	6.49449	6.49449	-6.49449	-1.31873	-4.81435e-06	-1.31873	-0.944847	0.344737	0.955915	27.1567	26.8708	125	125	27.1567	26.8708	27.1567	19.8995	20.3763	62	62	19.8995	20.3763	19.8995
hsdR	Shigella flexneri 2457T	4530641	4532246	1.46093	1.46093	-1.46093	-1.06264	1.00276	1.00276	-1.00276	-1.04261	-7.43341e-07	-1.04261	-0.144628	0.885004	1	24.7823	24.5374	146	146	24.7823	24.5374	24.7823	23.3214	23.5347	93	93	23.3214	23.5347	23.3214
hslJ	Shigella flexneri 2457T	1425020	1425338	3.29241	3.29241	3.29241	1.09854	4.01948	4.01948	4.01948	1.12159	2.97963e-06	1.12159	0.47997	0.631249	1	33.412	33.0568	39	39	33.412	33.0568	33.412	36.7044	37.0763	29	29	36.7044	37.0763	36.7044
hslU	Shigella flexneri 2457T	3636392	3637724	31.1678	31.1678	-31.1678	-1.16827	27.935	27.935	-27.935	-1.15113	-2.07082e-05	-1.15113	-1.40102	0.161207	0.69517	216.394	212.779	1058	1058	216.394	212.779	216.394	185.227	184.844	613	613	185.227	184.844	185.227
hslV	Shigella flexneri 2457T	3635852	3636383	48.4288	48.4288	48.4288	1.20212	57.3727	57.3727	57.3727	1.24496	4.25302e-05	1.24496	2.5023	0.0123389	0.119853	239.6	234.211	467	467	239.6	234.211	239.6	288.029	291.584	380	380	288.029	291.584	288.029
htgA	Shigella flexneri 2457T	10714	11314	0	0	0	1	0	0	0	1	0	1	0	1	1	0	0	0	0	0	0	0	0	0	0	0	0	0	0
htpG	Shigella flexneri 2457T	431445	433320	450.351	450.351	450.351	1.24498	399.116	399.116	399.116	1.21059	0.000295864	1.21059	6.17103	6.78558e-10	2.88506e-08	1838.33	1895.2	12652	12652	1838.33	1895.2	1838.33	2288.68	2294.31	10662	10662	2288.68	2294.31	2288.68
htpX	Shigella flexneri 2457T	1473873	1474752	34.3727	34.3727	-34.3727	-1.02365	165.593	165.593	-165.593	-1.12075	-0.000122754	-1.12075	-3.07222	0.00212478	0.0291751	1487.71	1536.99	4800	4800	1487.71	1536.99	1487.71	1453.33	1371.4	3174	3174	1453.33	1371.4	1453.33
htrA	Shigella flexneri 2457T	172029	173454	267.86	267.86	-267.86	-1.15284	454.693	454.693	-454.693	-1.27321	-0.000337063	-1.27321	-7.39771	1.38592e-13	8.19214e-12	2020.42	2118.95	10568	10568	2020.42	2118.95	2020.42	1752.56	1664.25	6205	6205	1752.56	1664.25	1752.56
htrB	Shigella flexneri 2457T	1106311	1107232	2.17067	2.17067	-2.17067	-1.13425	1.72834	1.72834	-1.72834	-1.10525	-1.28122e-06	-1.10525	-0.293956	0.768792	1	18.3399	18.1492	62	62	18.3399	18.1492	18.3399	16.1692	16.4209	37	37	16.1692	16.4209	16.1692
hupA	Shigella flexneri 2457T	3553684	3553957	1304.07	1304.07	1304.07	1.14447	1958.96	1958.96	1958.96	1.22746	0.00145218	1.22746	14.1946	0	0	9026.32	8612.47	9045	9045	9026.32	8612.47	9026.32	10330.4	10571.4	7007	7007	10330.4	10571.4	10330.4
hupB	Shigella flexneri 2457T	396351	396624	83.6301	83.6301	83.6301	1.03578	0	0	0	-1	-2.1684e-19	-1	-4.24444e-15	1	1	2337.16	2378.98	2342	2342	2337.16	2378.98	2337.16	2420.79	2378.98	1642	1642	2420.79	2378.98	2420.79
hyaA	Shigella flexneri 2457T	1024021	1025140	0.581083	0.581083	0.581083	1.47735	0.820623	0.820623	0.820623	1.75675	6.08326e-07	1.75675	0.474624	0.635055	1	1.21732	1.08441	5	5	1.21732	1.08441	1.21732	1.7984	1.90503	5	5	1.7984	1.90503	1.7984
hyaB	Shigella flexneri 2457T	1025136	1026930	0.659287	0.659287	0.659287	1.72357	0.89817	0.89817	0.89817	2.14503	6.65811e-07	2.14503	0.571842	0.567429	1	0.911157	0.784404	6	6	0.911157	0.784404	0.911157	1.57044	1.68257	7	7	1.57044	1.68257	1.57044
hyaC	Shigella flexneri 2457T	1026948	1027656	1.35551	1.35551	-1.35551	-3.38445	1.12777	1.12777	-1.12777	-2.6245	-8.36014e-07	-2.6245	-0.710963	0.477107	1	1.92398	1.822	5	5	1.92398	1.822	1.92398	0.568478	0.694226	1	1	0.568478	0.694226	0.568478
hyaD	Shigella flexneri 2457T	1027652	1028240	2.69599	2.69599	2.69599	1.9698	2.89977	2.89977	2.89977	2.09286	2.14959e-06	2.09286	1.01224	0.311422	0.921656	2.77996	2.65338	6	6	2.77996	2.65338	2.77996	5.47595	5.55315	8	8	5.47595	5.55315	5.47595
hyaE	Shigella flexneri 2457T	1028236	1028635	3.83272	3.83272	-3.83272	-1.75991	3.52689	3.52689	-3.52689	-1.68659	-2.61448e-06	-1.68659	-0.949392	0.342422	0.952512	8.87636	8.66372	13	13	8.87636	8.66372	8.87636	5.04364	5.13683	5	5	5.04364	5.13683	5.04364
hyaF	Shigella flexneri 2457T	1028631	1029489	0.331911	0.331911	-0.331911	-1.35378	0.0722901	0.0722901	-0.0722901	-1.06786	-5.35885e-08	-1.06786	-0.0487075	0.961152	1	1.2701	1.13752	4	4	1.2701	1.13752	1.2701	0.938188	1.06523	2	2	0.938188	1.06523	0.938188
hybA	Shigella flexneri 2457T	3128254	3129241	1.06658	1.06658	1.06658	1.77282	1.31438	1.31438	1.31438	2.0562	9.74345e-07	2.0562	0.673972	0.500329	1	1.38012	1.24444	5	5	1.38012	1.24444	1.38012	2.4467	2.55882	6	6	2.4467	2.55882	2.4467
hybB	Shigella flexneri 2457T	3127086	3128265	0.892888	0.892888	0.892888	1.77282	1.12526	1.12526	1.12526	2.08825	8.34156e-07	2.08825	0.629703	0.528889	1	1.15537	1.03401	5	5	1.15537	1.03401	1.15537	2.04826	2.15928	6	6	2.04826	2.15928	2.04826
hybC	Shigella flexneri 2457T	3125386	3127090	7.62459	7.62459	7.62459	1.463	8.0608	8.0608	8.0608	1.49642	5.97545e-06	1.49642	1.26607	0.205486	0.774489	16.4677	16.2378	103	103	16.4677	16.2378	16.4677	24.0923	24.2985	102	102	24.0923	24.2985	24.0923
hybD	Shigella flexneri 2457T	3124892	3125387	7.73998	7.73998	-7.73998	-1.13796	7.87089	7.87089	-7.87089	-1.14057	-5.83467e-06	-1.14057	-0.718949	0.472172	1	63.8436	63.8649	116	116	63.8436	63.8649	63.8436	56.1036	55.994	69	69	56.1036	55.994	56.1036
hybE	Shigella flexneri 2457T	3124411	3124900	6.7126	6.7126	6.7126	1.24097	7.31425	7.31425	7.31425	1.26548	5.42203e-06	1.26548	0.925823	0.354538	0.963255	27.8564	27.5507	50	50	27.8564	27.5507	27.8564	34.5691	34.865	42	42	34.5691	34.865	34.5691
hybF	Shigella flexneri 2457T	3124077	3124419	3.38618	3.38618	3.38618	1.35423	3.6139	3.6139	3.6139	1.38027	2.67898e-06	1.38027	0.75984	0.44735	1	9.55916	9.50355	12	12	9.55916	9.50355	9.55916	12.9453	13.1175	11	11	12.9453	13.1175	12.9453
hybG	Shigella flexneri 2457T	3123695	3123944	7.93327	7.93327	7.93327	1.80565	8.16926	8.16926	8.16926	1.83342	6.05585e-06	1.83342	1.55014	0.121109	0.594747	9.84709	9.80212	9	9	9.84709	9.80212	9.84709	17.7804	17.9714	11	11	17.7804	17.9714	17.7804
hycA	Shigella flexneri 2457T	2812933	2813395	0	0	0	1	0	0	0	1	0	1	0	1	1	0	0	0	0	0	0	0	0	0	0	0	0	0	0
hycB	Shigella flexneri 2457T	2812197	2812809	0.890314	0.890314	-0.890314	#DIV/0!	0.766629	0.766629	-0.766629	#DIV/0!	-5.683e-07	#DIV/0!	-0.875574	0.381262	0.984219	0.890314	0.766629	2	2	0.890314	0.766629	0.890314	0	0	0	0	0	0	0
hycC	Shigella flexneri 2457T	2810367	2812161	0.210589	0.210589	0.210589	1.23112	0.468127	0.468127	0.468127	1.59618	3.47022e-07	1.59618	0.327871	0.743009	1	0.911157	0.785212	6	6	0.911157	0.785212	0.911157	1.12175	1.25334	5	5	1.12175	1.25334	1.12175
hycD	Shigella flexneri 2457T	2809441	2810365	0.897891	0.897891	-0.897891	-2.03067	0.667313	0.667313	-0.667313	-1.67221	-4.94677e-07	-1.67221	-0.409715	0.682015	1	1.76907	1.66003	6	6	1.76907	1.66003	1.76907	0.871174	0.992716	2	2	0.871174	0.992716	0.871174
hycE	Shigella flexneri 2457T	2807714	2809424	0.539572	0.539572	0.539572	1.84668	0.8257	0.8257	0.8257	2.70791	6.12089e-07	2.70791	0.616708	0.537428	1	0.637277	0.483455	4	4	0.637277	0.483455	0.637277	1.17685	1.30916	5	5	1.17685	1.30916	1.17685
hycF	Shigella flexneri 2457T	2807585	2807705	3.35402	3.35402	3.35402	#DIV/0!	3.5079	3.5079	3.5079	#DIV/0!	2.6004e-06	#DIV/0!	1.87294	0.0610768	0.378567	0	0	0	0	0	0	0	3.35402	3.5079	1	1	3.35402	3.5079	3.35402
hydG	Shigella flexneri 2457T	3549613	3550939	2.26502	2.26502	2.26502	1.55121	2.4492	2.4492	2.4492	1.6152	1.81559e-06	1.6152	0.759047	0.447825	1	4.10914	3.98116	20	20	4.10914	3.98116	4.10914	6.37416	6.43037	21	21	6.37416	6.43037	6.37416
hydH	Shigella flexneri 2457T	3550935	3552312	0.0806743	0.0806743	-0.0806743	-1.01533	0.0673599	0.0673599	0.0673599	1.01281	4.99337e-08	1.01281	0.0207018	0.983484	1	5.34188	5.26001	27	27	5.34188	5.26001	5.34188	5.26121	5.32737	18	18	5.26121	5.32737	5.26121
hydN	Shigella flexneri 2457T	2805885	2806413	0.7389	0.7389	0.7389	1.47735	0.967999	0.967999	0.967999	1.69558	7.17576e-07	1.69558	0.499786	0.617225	1	1.54793	1.39165	3	3	1.54793	1.39165	1.54793	2.28683	2.35965	3	3	2.28683	2.35965	2.28683
hyfA	Shigella flexneri 2457T	2567391	2568009	0.210431	0.210431	0.210431	1.47735	0.55478	0.55478	0.55478	3.51695	4.11257e-07	3.51695	0.556001	0.578211	1	0.440835	0.220418	1	1	0.440835	0.220418	0.440835	0.651266	0.775198	1	1	0.651266	0.775198	0.651266
hyfB	Shigella flexneri 2457T	2568586	2570026	3.03166	3.03166	3.03166	2.06829	3.26714	3.26714	3.26714	2.20789	2.42192e-06	2.20789	1.10915	0.267368	0.86499	2.83788	2.70482	15	15	2.83788	2.70482	2.83788	5.86954	5.97196	21	21	5.86954	5.97196	5.86954
hyfC	Shigella flexneri 2457T	2570036	2570984	0	0	0	1	0	0	0	1	0	1	0	1	1	0	0	0	0	0	0	0	0	0	0	0	0	0	0
hyfD	Shigella flexneri 2457T	2571000	2572440	0.81279	0.81279	0.81279	1.47735	1.07847	1.07847	1.07847	1.69079	7.99468e-07	1.69079	0.526185	0.59876	1	1.70273	1.56121	9	9	1.70273	1.56121	1.70273	2.51552	2.63968	9	9	2.51552	2.63968	2.51552
hyfE	Shigella flexneri 2457T	2572451	2573102	0.874898	0.874898	-0.874898	-1.35378	0.616641	0.616641	-0.616641	-1.23883	-4.57114e-07	-1.23883	-0.256481	0.79758	1	3.34791	3.19851	8	8	3.34791	3.19851	3.34791	2.47301	2.58187	4	4	2.47301	2.58187	2.47301
hyfF	Shigella flexneri 2457T	2573106	2574693	0.468336	0.468336	0.468336	1.18188	0.702579	0.702579	0.702579	1.28269	5.2082e-07	1.28269	0.294969	0.768017	1	2.57501	2.48537	15	15	2.57501	2.48537	2.57501	3.04335	3.18795	12	12	3.04335	3.18795	3.04335
hyfG	Shigella flexneri 2457T	2574682	2576397	0.0398429	0.0398429	0.0398429	1.01568	0.262516	0.262516	0.262516	1.10695	1.94603e-07	1.10695	0.115435	0.9081	1	2.54168	2.45461	16	16	2.54168	2.45461	2.54168	2.58152	2.71713	11	11	2.58152	2.71713	2.58152
hyfH	Shigella flexneri 2457T	2576406	2576952	1.21351	1.21351	1.21351	2.21602	1.42051	1.42051	1.42051	2.61402	1.05302e-06	2.61402	0.796493	0.425746	1	0.997934	0.880106	2	2	0.997934	0.880106	0.997934	2.21144	2.30062	3	3	2.21144	2.30062	2.21144
hyfI	Shigella flexneri 2457T	2576948	2577707	0.391466	0.391466	-0.391466	-1.18456	0.196699	0.196699	-0.196699	-1.08811	-1.45813e-07	-1.08811	-0.0911061	0.927408	1	2.51259	2.42903	7	7	2.51259	2.42903	2.51259	2.12112	2.23233	4	4	2.12112	2.23233	2.12112
hyfR	Shigella flexneri 2457T	2578163	2580155	0.518954	0.518954	-0.518954	-1.19757	0.257992	0.257992	-0.257992	-1.09374	-1.91249e-07	-1.09374	-0.107474	0.914413	1	3.1456	3.01024	23	23	3.1456	3.01024	3.1456	2.62664	2.75224	13	13	2.62664	2.75224	2.62664
hypA	Shigella flexneri 2457T	2813594	2813957	1.10877	1.10877	1.10877	#DIV/0!	1.24235	1.24235	1.24235	#DIV/0!	9.20954e-07	#DIV/0!	1.11461	0.265018	0.861257	0	0	0	0	0	0	0	1.10877	1.24235	1	1	1.10877	1.24235	1.10877
hypB	Shigella flexneri 2457T	2813960	2814833	2.44	2.44	2.44	2.95469	2.72879	2.72879	2.72879	3.44214	2.02284e-06	3.44214	1.22483	0.220641	0.796799	1.24828	1.11738	4	4	1.24828	1.11738	1.24828	3.68827	3.84616	8	8	3.68827	3.84616	3.68827
hypC	Shigella flexneri 2457T	2814823	2815096	0.997934	0.997934	-0.997934	#DIV/0!	0.880106	0.880106	-0.880106	#DIV/0!	-6.5242e-07	#DIV/0!	-0.93814	0.348173	0.957771	0.997934	0.880106	1	1	0.997934	0.880106	0.997934	0	0	0	0	0	0	0
hypD	Shigella flexneri 2457T	2815095	2816217	0.695436	0.695436	0.695436	1.47735	0.92832	0.92832	0.92832	1.69796	6.88161e-07	1.69796	0.490056	0.624094	1	1.45688	1.33006	6	6	1.45688	1.33006	1.45688	2.15231	2.25838	6	6	2.15231	2.25838	2.15231
hypE	Shigella flexneri 2457T	2816255	2817224	1.57227	1.57227	1.57227	1.2663	1.87549	1.87549	1.87549	1.32129	1.39029e-06	1.32129	0.509501	0.610401	1	5.90419	5.83727	21	21	5.90419	5.83727	5.90419	7.47646	7.71276	18	18	7.47646	7.71276	7.47646
hypF	Shigella flexneri 2457T	2803480	2805733	1.28337	1.28337	-1.28337	-2.4368	1.04067	1.04067	-1.04067	-2.0189	-7.71449e-07	-2.0189	-0.592652	0.553414	1	2.17659	2.06204	18	18	2.17659	2.06204	2.17659	0.893215	1.02137	5	5	0.893215	1.02137	0.893215
iadA	Shigella flexneri 2457T	4355227	4356400	10.0697	10.0697	-10.0697	-1.28218	9.56054	9.56054	-9.56054	-1.26493	-7.08721e-06	-1.26493	-1.05751	0.290277	0.896683	45.7544	45.6476	197	197	45.7544	45.6476	45.7544	35.6847	36.0871	104	104	35.6847	36.0871	35.6847
iap	Shigella flexneri 2457T	2843421	2844459	2.12434	2.12434	2.12434	1.1587	2.46932	2.46932	2.46932	1.18669	1.8305e-06	1.18669	0.459158	0.646121	1	13.3856	13.2266	51	51	13.3856	13.2266	13.3856	15.5099	15.6959	40	40	15.5099	15.6959	15.5099
ibpA	Shigella flexneri 2457T	3888822	3889236	103.743	103.743	-103.743	-1.02806	241.065	241.065	241.065	1.06629	0.000178701	1.06629	2.78476	0.00535681	0.0629817	3800.94	3636.75	5776	5776	3800.94	3636.75	3800.94	3697.2	3877.82	3803	3803	3697.2	3877.82	3697.2
ibpB	Shigella flexneri 2457T	3888282	3888711	355.466	355.466	-355.466	-1.09355	0	0	0	-1	-4.33681e-19	-1	-6.56908e-15	1	1	4155.13	3977.39	6543	6543	4155.13	3977.39	4155.13	3799.66	3977.39	4050	4050	3799.66	3977.39	3799.66
icc	Shigella flexneri 2457T	3157804	3158632	14.6062	14.6062	14.6062	1.08586	17.6486	17.6486	17.6486	1.10581	1.30828e-05	1.10581	0.941764	0.346314	0.957003	170.108	166.791	517	517	170.108	166.791	170.108	184.714	184.439	380	380	184.714	184.439	184.714
icdA	Shigella flexneri 2457T	1199199	1200450	20.5411	20.5411	-20.5411	-1.03587	12.367	12.367	-12.367	-1.02144	-9.16759e-06	-1.02144	-0.362281	0.717142	1	593.218	589.08	2724	2724	593.218	589.08	593.218	572.677	576.713	1780	1780	572.677	576.713	572.677
iciA	Shigella flexneri 2457T	2986102	2986996	21.9638	21.9638	-21.9638	-1.2178	17.8809	17.8809	-17.8809	-1.17442	-1.32551e-05	-1.17442	-1.19767	0.231044	0.812731	122.81	120.397	403	403	122.81	120.397	122.81	100.846	102.517	224	224	100.846	102.517	100.846
iclR	Shigella flexneri 2457T	3530999	3531863	2.11797	2.11797	2.11797	1.02799	3.97529	3.97529	3.97529	1.053	2.94687e-06	1.053	0.320373	0.748686	1	75.6767	74.9998	240	240	75.6767	74.9998	75.6767	77.7947	78.9751	167	167	77.7947	78.9751	77.7947
ileS	Shigella flexneri 2457T	21344	24161	13.0635	13.0635	-13.0635	-1.11458	8.79704	8.79704	-8.79704	-1.07595	-6.52123e-06	-1.07595	-0.567347	0.570479	1	127.079	124.621	1314	1314	127.079	124.621	127.079	114.015	115.824	798	798	114.015	115.824	114.015
ileT	Shigella flexneri 2457T	3723143	3723220	0	0	0	1	0	0	0	1	0	1	0	1	1	0	0	0	0	0	0	0	0	0	0	0	0	0	0
ileU	Shigella flexneri 2457T	3400043	3400120	0	0	0	1	0	0	0	1	0	1	0	1	1	0	0	0	0	0	0	0	0	0	0	0	0	0	0
ileV	Shigella flexneri 2457T	215764	215841	0	0	0	1	0	0	0	1	0	1	0	1	1	0	0	0	0	0	0	0	0	0	0	0	0	0	0
ileX	Shigella flexneri 2457T	3194736	3194812	0	0	0	1	0	0	0	1	0	1	0	1	1	0	0	0	0	0	0	0	0	0	0	0	0	0	0
ileY	Shigella flexneri 2457T	2753002	2753078	0	0	0	1	0	0	0	1	0	1	0	1	1	0	0	0	0	0	0	0	0	0	0	0	0	0	0
ilvA	Shigella flexneri 2457T	3806975	3808520	13.9161	13.9161	13.9161	1.64688	14.6389	14.6389	14.6389	1.69348	1.08518e-05	1.69348	1.94142	0.0522074	0.343134	21.5128	21.1092	122	122	21.5128	21.1092	21.5128	35.4289	35.748	136	136	35.4289	35.748	35.4289
ilvB	Shigella flexneri 2457T	3872958	3874647	3.16257	3.16257	-3.16257	-1.14271	2.60583	2.60583	-2.60583	-1.11591	-1.9317e-06	-1.11591	-0.377819	0.705565	1	25.3241	25.0878	157	157	25.3241	25.0878	25.3241	22.1616	22.482	93	93	22.1616	22.482	22.1616
ilvC	Shigella flexneri 2457T	3804463	3805939	118.814	118.814	-118.814	-1.80839	111.034	111.034	-111.034	-1.73749	-8.2309e-05	-1.73749	-5.46971	4.50823e-08	1.47644e-06	265.791	261.591	1440	1440	265.791	261.591	265.791	146.977	150.557	539	539	146.977	150.557	146.977
ilvD	Shigella flexneri 2457T	3808522	3810373	2.78362	2.78362	2.78362	1.3637	3.1118	3.1118	3.1118	1.41988	2.30677e-06	1.41988	0.734805	0.462458	1	7.65353	7.41121	52	52	7.65353	7.41121	7.65353	10.4371	10.523	48	48	10.4371	10.523	10.4371
ilvE	Shigella flexneri 2457T	3810437	3811367	1.53488	1.53488	1.53488	1.02183	0.769603	0.769603	0.769603	1.01088	5.70505e-07	1.01088	0.064529	0.948549	1	70.3061	70.7394	240	240	70.3061	70.7394	70.3061	71.841	71.509	166	166	71.841	71.509	71.841
ilvG	Shigella flexneri 2457T	3811646	3813293	11.7237	11.7237	-11.7237	-1.32198	11.3264	11.3264	-11.3264	-1.30756	-8.39621e-06	-1.30756	-1.22868	0.21919	0.794738	48.1353	48.1529	291	291	48.1353	48.1529	48.1353	36.4116	36.8266	149	149	36.4116	36.8266	36.4116
ilvH	Shigella flexneri 2457T	84683	85175	3.38421	3.38421	-3.38421	-1.15322	2.91818	2.91818	-2.91818	-1.1303	-2.16324e-06	-1.1303	-0.422491	0.672667	1	25.4717	25.3134	46	46	25.4717	25.3134	25.4717	22.0875	22.3952	27	27	22.0875	22.3952	22.0875
ilvI	Shigella flexneri 2457T	82872	84681	2.75126	2.75126	-2.75126	-1.22082	2.27413	2.27413	-2.27413	-1.17927	-1.68581e-06	-1.17927	-0.432521	0.665363	1	15.2106	14.9597	101	101	15.2106	14.9597	15.2106	12.4594	12.6855	56	56	12.4594	12.6855	12.4594
ilvL	Shigella flexneri 2457T	3813431	3813530	3.9408	3.9408	3.9408	1.47735	4.30596	4.30596	4.30596	1.53388	3.192e-06	1.53388	0.9525	0.340844	0.950011	8.25564	8.06545	3	3	8.25564	8.06545	8.25564	12.1964	12.3714	3	3	12.1964	12.3714	12.1964
ilvM	Shigella flexneri 2457T	3811386	3811647	5.76464	5.76464	-5.76464	-4.73822	5.43989	5.43989	-5.43989	-4.28995	-4.03258e-06	-4.28995	-1.83935	0.0658636	0.399051	7.30671	7.09338	7	7	7.30671	7.09338	7.30671	1.54208	1.65349	1	1	1.54208	1.65349	1.54208
ilvN	Shigella flexneri 2457T	3872664	3872955	4.3417	4.3417	4.3417	1.24408	4.84528	4.84528	4.84528	1.27575	3.5918e-06	1.27575	0.766234	0.443537	1	17.7879	17.571	19	19	17.7879	17.571	17.7879	22.1296	22.4163	16	16	22.1296	22.4163	22.1296
ilvY	Shigella flexneri 2457T	3806088	3806979	2.96167	2.96167	2.96167	1.12745	3.55901	3.55901	3.55901	1.15525	2.63829e-06	1.15525	0.506329	0.612626	1	23.2381	22.9247	76	76	23.2381	22.9247	23.2381	26.1998	26.4837	58	58	26.1998	26.4837	26.1998
imm	Shigella flexneri 2457T	3954543	3955737	1.96021	1.96021	1.96021	1.00634	2.67892	2.67892	2.67892	1.00869	1.98588e-06	1.00869	0.107649	0.914274	1	309.172	308.38	1355	1355	309.172	308.38	309.172	311.132	311.059	923	923	311.132	311.059	311.132
imp	Shigella flexneri 2457T	53558	55913	21.901	21.901	-21.901	-1.20276	16.7702	16.7702	-16.7702	-1.15213	-1.24317e-05	-1.15213	-1.08882	0.276234	0.875635	129.913	127.009	1123	1123	129.913	127.009	129.913	108.012	110.239	632	632	108.012	110.239	108.012
inaA	Shigella flexneri 2457T	2345032	2345683	3.98648	3.98648	3.98648	1.17641	4.60247	4.60247	4.60247	1.20668	3.4118e-06	1.20668	0.65657	0.511457	1	22.5984	22.2683	54	54	22.5984	22.2683	22.5984	26.5849	26.8708	43	43	26.5849	26.8708	26.5849
infA	Shigella flexneri 2457T	872409	872628	299.224	299.224	-299.224	-1.21035	440.284	440.284	-440.284	-1.32905	-0.000326381	-1.32905	-7.89157	2.98531e-15	2.06711e-13	1721.7	1778.34	1384	1384	1721.7	1778.34	1721.7	1422.47	1338.05	774	774	1422.47	1338.05	1422.47
infB	Shigella flexneri 2457T	3296664	3299313	26.658	26.658	-26.658	-1.08245	19.6891	19.6891	-19.6891	-1.06018	-1.45955e-05	-1.06018	-0.7585	0.448152	1	349.981	346.837	3403	3403	349.981	346.837	349.981	323.323	327.148	2128	2128	323.323	327.148	323.323
infC	Shigella flexneri 2457T	1584853	1585288	963.945	963.945	-963.945	-1.37679	848.565	848.565	-848.565	-1.33735	-0.000629039	-1.33735	-11.0791	1.58664e-28	1.39827e-26	3522.25	3363.94	5624	5624	3522.25	3363.94	3522.25	2558.31	2515.38	2765	2765	2558.31	2515.38	2558.31
ipaH_1	Shigella flexneri 2457T	744071	745834	7.4582	7.4582	7.4582	1.21168	7.58502	7.58502	7.58502	1.21655	5.62276e-06	1.21655	0.860846	0.389323	0.992139	35.2328	35.0266	228	228	35.2328	35.0266	35.2328	42.691	42.6116	187	187	42.691	42.6116	42.691
ipaH_2	Shigella flexneri 2457T	913647	915474	0.213541	0.213541	0.213541	1.47735	0.570097	0.570097	0.570097	3.54878	4.22612e-07	3.54878	0.565188	0.571946	1	0.44735	0.223675	3	3	0.44735	0.223675	0.44735	0.660891	0.793772	3	3	0.660891	0.793772	0.660891
ipaH_3	Shigella flexneri 2457T	1227395	1228004	3.8032	3.8032	3.8032	1.35423	4.09543	4.09543	4.09543	1.38404	3.03593e-06	1.38404	0.81224	0.416654	1	10.7364	10.664	24	24	10.7364	10.664	10.7364	14.5396	14.7595	22	22	14.5396	14.7595	14.5396
ipaH_4	Shigella flexneri 2457T	1887118	1888870	1.13455	1.13455	1.13455	2.21602	1.38958	1.38958	1.38958	2.74006	1.03009e-06	2.74006	0.804054	0.421366	1	0.933	0.798581	6	6	0.933	0.798581	0.933	2.06755	2.18816	9	9	2.06755	2.18816	2.06755
ipaH_5	Shigella flexneri 2457T	2023204	2024848	2.51979	2.51979	2.51979	4.80138	2.78249	2.78249	2.78249	6.29125	2.06265e-06	6.29125	1.421	0.155316	0.682539	0.662861	0.525867	4	4	0.662861	0.525867	0.662861	3.18265	3.30836	13	13	3.18265	3.30836	3.18265
ipaH_6	Shigella flexneri 2457T	2210016	2211659	0	0	0	1	0	0	0	1	0	1	0	1	1	0	0	0	0	0	0	0	0	0	0	0	0	0	0
ipaH_7	Shigella flexneri 2457T	2679456	2681283	0.298233	0.298233	-0.298233	#DIV/0!	0.149117	0.149117	-0.149117	#DIV/0!	-1.1054e-07	#DIV/0!	-0.386156	0.699381	1	0.298233	0.149117	2	2	0.298233	0.149117	0.298233	0	0	0	0	0	0	0
IS103	Shigella flexneri 2457T	505831	506353	0	0	0	1	0	0	0	1	0	1	0	1	1	0	0	0	0	0	0	0	0	0	0	0	0	0	0
is600a	Shigella flexneri 2457T	267634	267937	0	0	0	1	0	0	0	1	0	1	0	1	1	0	0	0	0	0	0	0	0	0	0	0	0	0	0
is629a	Shigella flexneri 2457T	2059816	2060143	0	0	0	1	0	0	0	1	0	1	0	1	1	0	0	0	0	0	0	0	0	0	0	0	0	0	0
is629b	Shigella flexneri 2457T	2060378	2061026	0	0	0	1	0	0	0	1	0	1	0	1	1	0	0	0	0	0	0	0	0	0	0	0	0	0	0
ispA	Shigella flexneri 2457T	368708	369608	0.631858	0.631858	-0.631858	-1.02944	0	0	0	-1	-3.38813e-21	-1	-6.92485e-16	1	1	22.0976	21.7817	73	73	22.0976	21.7817	22.0976	21.4657	21.7817	48	48	21.4657	21.7817	21.4657
ispB	Shigella flexneri 2457T	3317008	3317980	39.0937	39.0937	-39.0937	-1.33011	33.9789	33.9789	-33.9789	-1.2809	-2.51885e-05	-1.2809	-2.04573	0.040783	0.288999	157.52	154.944	562	562	157.52	154.944	157.52	118.426	120.965	286	286	118.426	120.965	118.426
issfl4	Shigella flexneri 2457T	2142668	2143865	0	0	0	1	0	0	0	1	0	1	0	1	1	0	0	0	0	0	0	0	0	0	0	0	0	0	0
iucA	Shigella flexneri 2457T	3952683	3954465	9.42202	9.42202	-9.42202	-1.10351	6.79009	6.79009	-6.79009	-1.07366	-5.03348e-06	-1.07366	-0.491121	0.623341	1	100.444	98.977	657	657	100.444	98.977	100.444	91.0216	92.1869	403	403	91.0216	92.1869	91.0216
iucB	Shigella flexneri 2457T	3951735	3952683	21.1276	21.1276	21.1276	1.25887	23.9158	23.9158	23.9158	1.29839	1.77287e-05	1.29839	1.76213	0.0780476	0.448246	81.6159	80.1493	284	284	81.6159	80.1493	81.6159	102.743	104.065	242	242	102.743	104.065	102.743
iucC	Shigella flexneri 2457T	3949993	3951736	0.576423	0.576423	0.576423	1.00646	3.04012	3.04012	3.04012	1.03453	2.25364e-06	1.03453	0.227142	0.820313	1	89.249	88.0548	571	571	89.249	88.0548	89.249	89.8254	91.0949	389	389	89.8254	91.0949	89.8254
iucD	Shigella flexneri 2457T	3948659	3949997	1.16904	1.16904	1.16904	1.00485	9.11704	9.11704	9.11704	1.0384	6.75844e-06	1.0384	0.414466	0.678533	1	241.283	237.421	1185	1185	241.283	237.421	241.283	242.452	246.538	806	806	242.452	246.538	242.452
iutA	Shigella flexneri 2457T	3946458	3948654	54.7435	54.7435	54.7435	1.35672	60.4141	60.4141	60.4141	1.40399	4.47849e-05	1.40399	3.18652	0.00143998	0.0213443	153.462	149.545	1237	1237	153.462	149.545	153.462	208.206	209.959	1136	1136	208.206	209.959	208.206
ivbL	Shigella flexneri 2457T	3874752	3874851	0	0	0	1	0	0	0	1	0	1	0	1	1	0	0	0	0	0	0	0	0	0	0	0	0	0	0
katE	Shigella flexneri 2457T	1568271	1570533	1.04577	1.04577	1.04577	1.72357	1.28814	1.28814	1.28814	1.98122	9.54892e-07	1.98122	0.651129	0.514963	1	1.44528	1.31279	12	12	1.44528	1.31279	1.44528	2.49105	2.60093	14	14	2.49105	2.60093	2.49105
katG	Shigella flexneri 2457T	3622124	3624305	1.57416	1.57416	1.57416	1.0603	2.22116	2.22116	2.22116	1.08579	1.64654e-06	1.08579	0.302263	0.762452	1	26.1069	25.8898	209	209	26.1069	25.8898	26.1069	27.6811	28.111	150	150	27.6811	28.111	27.6811
kbl	Shigella flexneri 2457T	4010193	4011390	13.0877	13.0877	-13.0877	-1.14688	9.87433	9.87433	-9.87433	-1.1089	-7.31982e-06	-1.1089	-0.714087	0.475173	1	102.192	100.549	449	449	102.192	100.549	102.192	89.1043	90.6751	265	265	89.1043	90.6751	89.1043
kch	Shigella flexneri 2457T	1303963	1305217	11.3689	11.3689	11.3689	1.27984	11.2415	11.2415	11.2415	1.27828	8.33333e-06	1.27828	1.1718	0.241276	0.82982	40.6264	40.3972	187	187	40.6264	40.3972	40.6264	51.9953	51.6387	162	162	51.9953	51.6387	51.9953
kdgK	Shigella flexneri 2457T	4122983	4124132	9.42636	9.42636	9.42636	1.53724	9.89088	9.89088	9.89088	1.57109	7.33209e-06	1.57109	1.48223	0.13828	0.637258	17.5459	17.3193	74	74	17.5459	17.3193	17.5459	26.9723	27.2101	77	77	26.9723	27.2101	26.9723
kdgT	Shigella flexneri 2457T	3656897	3657881	3.97737	3.97737	3.97737	1.53206	4.33208	4.33208	4.33208	1.59659	3.21136e-06	1.59659	0.997669	0.31844	0.928687	7.47538	7.26137	27	27	7.47538	7.26137	7.47538	11.4528	11.5934	28	28	11.4528	11.5934	11.4528
kdpA	Shigella flexneri 2457T	620827	622501	0.488237	0.488237	-0.488237	#DIV/0!	0.244118	0.244118	-0.244118	#DIV/0!	-1.80964e-07	#DIV/0!	-0.494083	0.621247	1	0.488237	0.244118	3	3	0.488237	0.244118	0.488237	0	0	0	0	0	0	0
kdpB	Shigella flexneri 2457T	622523	624571	0.16639	0.16639	0.16639	1.08339	0.380392	0.380392	0.380392	1.2018	2.81984e-07	1.2018	0.186719	0.851881	1	1.99538	1.885	15	15	1.99538	1.885	1.99538	2.16177	2.26539	11	11	2.16177	2.26539	2.16177
kdpC	Shigella flexneri 2457T	624579	625152	0.356205	0.356205	-0.356205	-1.0461	0.0011939	0.0011939	-0.0011939	-1.00015	-8.85038e-10	-1.00015	-0.000300268	0.99976	1	8.08275	7.90545	17	17	8.08275	7.90545	8.08275	7.72654	7.90426	11	11	7.72654	7.90426	7.72654
kdpD	Shigella flexneri 2457T	625144	627825	1.31856	1.31856	-1.31856	-1.41824	0.983191	0.983191	-0.983191	-1.29929	-7.28837e-07	-1.29929	-0.357738	0.720539	1	4.47116	4.26832	44	44	4.47116	4.26832	4.47116	3.1526	3.28513	21	21	3.1526	3.28513	3.1526
kdpE	Shigella flexneri 2457T	627821	628507	1.58855	1.58855	-1.58855	#DIV/0!	1.43928	1.43928	-1.43928	#DIV/0!	-1.06693e-06	#DIV/0!	-1.1997	0.230256	0.811711	1.58855	1.43928	4	4	1.58855	1.43928	1.58855	0	0	0	0	0	0	0
kdsA	Shigella flexneri 2457T	1264760	1265615	80.1525	80.1525	-80.1525	-1.28473	73.7138	73.7138	-73.7138	-1.259	-5.46438e-05	-1.259	-2.90749	0.00364346	0.0467192	361.655	358.323	1135	1135	361.655	358.323	361.655	281.502	284.61	598	598	281.502	284.61	281.502
kdsB	Shigella flexneri 2457T	958605	959352	49.5861	49.5861	49.5861	1.14941	51.7297	51.7297	51.7297	1.15777	3.83471e-05	1.15777	1.94509	0.0517637	0.34229	331.883	327.875	910	910	331.883	327.875	331.883	381.469	379.604	708	708	381.469	379.604	381.469
kdtA	Shigella flexneri 2457T	3995125	3996403	4.23829	4.23829	-4.23829	-1.22062	3.56256	3.56256	-3.56256	-1.18202	-2.64092e-06	-1.18202	-0.545145	0.585654	1	23.4491	23.1351	110	110	23.4491	23.1351	23.4491	19.2108	19.5726	61	61	19.2108	19.5726	19.2108
kdtB	Shigella flexneri 2457T	3994638	3995118	20.0433	20.0433	-20.0433	-1.41213	20.7514	20.7514	-20.7514	-1.4286	-1.5383e-05	-1.4286	-1.91373	0.0556547	0.356823	68.6766	69.1685	121	121	68.6766	69.1685	68.6766	48.6333	48.4171	58	58	48.6333	48.4171	48.6333
kduD	Shigella flexneri 2457T	2937538	2938300	0.877039	0.877039	-0.877039	-1.08302	0.70018	0.70018	-0.70018	-1.06581	-5.19042e-07	-1.06581	-0.14935	0.881278	1	11.4409	11.3397	32	32	11.4409	11.3397	11.4409	10.5638	10.6396	20	20	10.5638	10.6396	10.5638
kduI	Shigella flexneri 2457T	2938329	2939166	6.16168	6.16168	-6.16168	-1.67441	5.89643	5.89643	-5.89643	-1.643	-4.37101e-06	-1.643	-1.19772	0.231028	0.812731	15.2981	15.0666	47	47	15.2981	15.0666	15.2981	9.1364	9.17016	19	19	9.1364	9.17016	9.1364
kefB	Shigella flexneri 2457T	4322962	4324624	3.05906	3.05906	3.05906	1.51838	3.21996	3.21996	3.21996	1.55254	2.38695e-06	1.55254	0.834873	0.403789	1	5.90114	5.82761	36	36	5.90114	5.82761	5.90114	8.9602	9.04757	37	37	8.9602	9.04757	8.9602
kefC	Shigella flexneri 2457T	46573	48436	3.37713	3.37713	3.37713	1.6415	3.62105	3.62105	3.62105	1.70019	2.68428e-06	1.70019	0.96901	0.33254	0.939714	5.26446	5.17155	36	36	5.26446	5.17155	5.26446	8.6416	8.7926	40	40	8.6416	8.7926	8.6416
kgtP	Shigella flexneri 2457T	2714932	2716231	23.4036	23.4036	23.4036	1.32918	23.938	23.938	23.938	1.33498	1.77452e-05	1.33498	1.85322	0.0638511	0.389291	71.0976	71.4606	339	339	71.0976	71.4606	71.0976	94.5013	95.3986	305	305	94.5013	95.3986	94.5013
ksgA	Shigella flexneri 2457T	50412	51234	11.9964	11.9964	-11.9964	-1.20589	12.2825	12.2825	-12.2825	-1.21024	-9.10501e-06	-1.21024	-1.08091	0.279736	0.878839	70.2633	70.7046	212	212	70.2633	70.7046	70.2633	58.2669	58.4221	119	119	58.2669	58.4221	58.2669
kup	Shigella flexneri 2457T	3831404	3833273	1.96194	1.96194	1.96194	1.15471	2.40927	2.40927	2.40927	1.19272	1.78599e-06	1.19272	0.460172	0.645393	1	12.6816	12.5013	87	87	12.6816	12.5013	12.6816	14.6436	14.9105	68	68	14.6436	14.9105	14.6436
lamB	Shigella flexneri 2457T	3429912	3431250	0.957778	0.957778	-0.957778	-1.35378	0.685259	0.685259	-0.685259	-1.24263	-5.07981e-07	-1.24263	-0.272284	0.785403	1	3.66506	3.50954	18	18	3.66506	3.50954	3.66506	2.70728	2.82428	9	9	2.70728	2.82428	2.70728
lasT	Shigella flexneri 2457T	4598643	4599330	19.0111	19.0111	19.0111	1.40286	18.7302	18.7302	18.7302	1.39688	1.38847e-05	1.39688	1.76111	0.0782204	0.448679	47.1905	47.1942	119	119	47.1905	47.1942	47.1905	66.2016	65.9244	113	113	66.2016	65.9244	66.2016
ldcC	Shigella flexneri 2457T	200109	202251	0.014613	0.014613	0.014613	1.0046	0.299374	0.299374	0.299374	1.09834	2.21925e-07	1.09834	0.118452	0.90571	1	3.17969	3.04416	25	25	3.17969	3.04416	3.17969	3.19431	3.34354	17	17	3.19431	3.34354	3.19431
ldhA	Shigella flexneri 2457T	1423920	1424910	74.1677	74.1677	74.1677	1.5264	81.5757	81.5757	81.5757	1.59021	6.04719e-05	1.59021	4.31167	1.62031e-05	0.000373983	140.896	138.215	512	512	140.896	138.215	140.896	215.064	219.791	529	529	215.064	219.791	215.064
lepA	Shigella flexneri 2457T	2695983	2697783	43.8386	43.8386	-43.8386	-1.38143	39.0515	39.0515	-39.0515	-1.33466	-2.89488e-05	-1.33466	-2.36609	0.0179773	0.159007	158.77	155.742	1049	1049	158.77	155.742	158.77	114.931	116.691	514	514	114.931	116.691	114.931
lepB	Shigella flexneri 2457T	2694993	2695968	55.2097	55.2097	-55.2097	-1.19439	47.7135	47.7135	-47.7135	-1.16604	-3.53699e-05	-1.16604	-1.91269	0.0557876	0.356901	339.218	335.074	1214	1214	339.218	335.074	339.218	284.008	287.36	688	688	284.008	287.36	284.008
leuA	Shigella flexneri 2457T	79285	80857	1.70108	1.70108	-1.70108	-1.18456	1.57483	1.57483	-1.57483	-1.17024	-1.16742e-06	-1.17024	-0.351474	0.725233	1	10.9182	10.8256	63	63	10.9182	10.8256	10.9182	9.21716	9.25073	36	36	9.21716	9.25073	9.21716
leuB	Shigella flexneri 2457T	78194	79289	4.80611	4.80611	-4.80611	-1.93397	4.69456	4.69456	-4.69456	-1.90041	-3.48007e-06	-1.90041	-1.20723	0.227345	0.807283	9.952	9.90838	40	40	9.952	9.90838	9.952	5.1459	5.21382	14	14	5.1459	5.21382	5.1459
leuC	Shigella flexneri 2457T	76791	78192	1.78537	1.78537	-1.78537	-1.77683	1.55765	1.55765	-1.55765	-1.65473	-1.15468e-06	-1.65473	-0.619805	0.535386	1	4.08362	3.93674	21	21	4.08362	3.93674	4.08362	2.29826	2.37909	8	8	2.29826	2.37909	2.29826
leuD	Shigella flexneri 2457T	76175	76781	2.91345	2.91345	2.91345	1.10801	3.92653	3.92653	3.92653	1.14702	2.91073e-06	1.14702	0.518539	0.604082	1	26.9739	26.7072	60	60	26.9739	26.7072	26.9739	29.8873	30.6337	45	45	29.8873	30.6337	29.8873
leuL	Shigella flexneri 2457T	80949	81036	0	0	0	1	0	0	0	1	0	1	0	1	1	0	0	0	0	0	0	0	0	0	0	0	0	0	0
leuO	Shigella flexneri 2457T	81517	82639	1.66158	1.66158	1.66158	1.19008	1.89375	1.89375	1.89375	1.22219	1.40383e-06	1.22219	0.435143	0.663459	1	8.74126	8.52323	36	36	8.74126	8.52323	8.74126	10.4028	10.417	29	29	10.4028	10.417	10.4028
leuP	Shigella flexneri 2457T	4565213	4565300	41.4182	41.4182	-41.4182	-1.89529	39.6176	39.6176	-39.6176	-1.85501	-2.93685e-05	-1.85501	-3.44459	0.000571934	0.00959226	87.6806	85.9536	28	28	87.6806	85.9536	87.6806	46.2624	46.3359	10	10	46.2624	46.3359	46.2624
leuQ	Shigella flexneri 2457T	4565328	4565415	0	0	0	1	0	0	0	1	0	1	0	1	1	0	0	0	0	0	0	0	0	0	0	0	0	0	0
leuS	Shigella flexneri 2457T	671968	674551	10.0639	10.0639	-10.0639	-1.12815	7.51276	7.51276	-7.51276	-1.09413	-5.56919e-06	-1.09413	-0.581127	0.561155	1	88.5971	87.3271	840	840	88.5971	87.3271	88.5971	78.5332	79.8143	504	504	78.5332	79.8143	78.5332
leuT	Shigella flexneri 2457T	3782036	3782123	0	0	0	1	0	0	0	1	0	1	0	1	1	0	0	0	0	0	0	0	0	0	0	0	0	0	0
leuU	Shigella flexneri 2457T	3305371	3305458	96.1374	96.1374	-96.1374	-1.39209	89.2846	89.2846	-89.2846	-1.356	-6.61864e-05	-1.356	-3.67344	0.000239308	0.00437708	341.328	340.085	109	109	341.328	340.085	341.328	245.19	250.8	53	53	245.19	250.8	245.19
leuV	Shigella flexneri 2457T	4565092	4565179	0	0	0	1	0	0	0	1	0	1	0	1	1	0	0	0	0	0	0	0	0	0	0	0	0	0	0
leuW	Shigella flexneri 2457T	650903	650988	18.8625	18.8625	-18.8625	-1.23433	16.1465	16.1465	-16.1465	-1.19722	-1.19693e-05	-1.19722	-1.2039	0.228627	0.809736	99.359	98.0169	31	31	99.359	98.0169	99.359	80.4965	81.8704	17	17	80.4965	81.8704	80.4965
leuX	Shigella flexneri 2457T	4388343	4388428	0	0	0	1	0	0	0	1	0	1	0	1	1	0	0	0	0	0	0	0	0	0	0	0	0	0	0
leuZ	Shigella flexneri 2457T	1964752	1964839	78.0581	78.0581	-78.0581	-1.26782	68.7491	68.7491	-68.7491	-1.2328	-5.09636e-05	-1.2328	-2.67764	0.00741439	0.0806962	369.511	364.067	118	118	369.511	364.067	369.511	291.453	295.317	63	63	291.453	295.317	291.453
lexA	Shigella flexneri 2457T	3438962	3439571	95.6307	95.6307	-95.6307	-1.45078	86.5433	86.5433	-86.5433	-1.39806	-6.41543e-05	-1.39806	-3.79055	0.000150315	0.00281304	307.777	303.958	688	688	307.777	303.958	307.777	212.146	217.414	321	321	212.146	217.414	212.146
lgt	Shigella flexneri 2457T	2920204	2921080	0.684901	0.684901	-0.684901	-1.04809	0.134558	0.134558	-0.134558	-1.00929	-9.97477e-08	-1.00929	-0.0249423	0.980101	1	14.928	14.6192	48	48	14.928	14.6192	14.928	14.2431	14.4847	31	31	14.2431	14.4847	14.2431
lhr	Shigella flexneri 2457T	1746778	1751237	0.490268	0.490268	0.490268	1.34888	0.736888	0.736888	0.736888	1.57917	5.46253e-07	1.57917	0.406785	0.684166	1	1.40525	1.27231	23	23	1.40525	1.27231	1.40525	1.89552	2.0092	21	21	1.89552	2.0092	1.89552
lig	Shigella flexneri 2457T	2503594	2505610	5.34205	5.34205	-5.34205	-1.13379	4.91111	4.91111	-4.91111	-1.12222	-3.64059e-06	-1.12222	-0.531835	0.59484	1	45.2709	45.0928	335	335	45.2709	45.0928	45.2709	39.9288	40.1817	200	200	39.9288	40.1817	39.9288
lipA	Shigella flexneri 2457T	686536	687502	0.749291	0.749291	-0.749291	-1.00532	5.76145	5.76145	5.76145	1.04146	4.27095e-06	1.04146	0.342074	0.732295	1	141.577	138.972	502	502	141.577	138.972	141.577	140.827	144.734	338	338	140.827	144.734	140.827
lipB	Shigella flexneri 2457T	684540	685116	18.6972	18.6972	-18.6972	-1.13379	12.2517	12.2517	-12.2517	-1.08551	-9.08216e-06	-1.08551	-0.708812	0.478441	1	158.448	155.525	335	335	158.448	155.525	158.448	139.751	143.273	200	200	139.751	143.273	139.751
livF	Shigella flexneri 2457T	4210057	4210771	8.4302	8.4302	8.4302	1.59713	8.92622	8.92622	8.92622	1.63956	6.61698e-06	1.63956	1.47065	0.141385	0.645892	14.1178	13.9569	37	37	14.1178	13.9569	14.1178	22.548	22.8831	40	40	22.548	22.8831	22.548
livG	Shigella flexneri 2457T	4209288	4210056	3.52381	3.52381	3.52381	1.36791	3.74519	3.74519	3.74519	1.39349	2.7763e-06	1.39349	0.784678	0.432643	1	9.57783	9.51782	27	27	9.57783	9.51782	9.57783	13.1016	13.263	25	25	13.1016	13.263	13.1016
livH	Shigella flexneri 2457T	4207091	4208018	1.37624	1.37624	1.37624	1.29268	1.62021	1.62021	1.62021	1.35726	1.20106e-06	1.35726	0.495533	0.620224	1	4.70224	4.53513	16	16	4.70224	4.53513	4.70224	6.07848	6.15534	14	14	6.07848	6.15534	6.07848
livJ	Shigella flexneri 2457T	4203768	4204929	7.96352	7.96352	7.96352	1.49907	8.38671	8.38671	8.38671	1.5319	6.21705e-06	1.5319	1.32736	0.184388	0.732267	15.9566	15.7676	68	68	15.9566	15.7676	15.9566	23.9201	24.1543	69	69	23.9201	24.1543	23.9201
livK	Shigella flexneri 2457T	4205934	4207044	3.14462	3.14462	-3.14462	-1.10841	1.91513	1.91513	-1.91513	-1.06498	-1.41968e-06	-1.06498	-0.24549	0.806077	1	32.1524	31.388	131	131	32.1524	31.388	32.1524	29.0077	29.4729	80	80	29.0077	29.4729	29.0077
livM	Shigella flexneri 2457T	4208014	4209292	1.27387	1.27387	-1.27387	-1.19261	0.921409	0.921409	-0.921409	-1.13712	-6.83038e-07	-1.13712	-0.243145	0.807893	1	7.88743	7.64106	37	37	7.88743	7.64106	7.88743	6.61356	6.71965	21	21	6.61356	6.71965	6.61356
lldD	Shigella flexneri 2457T	4021601	4022792	19.8765	19.8765	19.8765	1.17139	24.1937	24.1937	24.1937	1.21184	1.79347e-05	1.21184	1.5223	0.127934	0.614782	115.974	114.207	507	507	115.974	114.207	115.974	135.851	138.401	402	402	135.851	138.401	135.851
lldP	Shigella flexneri 2457T	4023564	4025220	11.9354	11.9354	11.9354	1.02278	7.19657	7.19657	7.19657	1.01366	5.3348e-06	1.01366	0.221034	0.825066	1	523.979	526.645	3185	3185	523.979	526.645	523.979	535.914	533.841	2205	2205	535.914	533.841	535.914
lldR	Shigella flexneri 2457T	4022788	4023565	32.8153	32.8153	32.8153	1.26216	37.7993	37.7993	37.7993	1.30741	2.80205e-05	1.30741	2.24421	0.0248188	0.200161	125.173	122.959	357	357	125.173	122.959	125.173	157.989	160.758	305	305	157.989	160.758	157.989
lnt	Shigella flexneri 2457T	657070	658609	5.1276	5.1276	-5.1276	-1.12815	4.76273	4.76273	-4.76273	-1.11834	-3.5306e-06	-1.11834	-0.515824	0.605977	1	45.1405	45.0091	255	255	45.1405	45.0091	45.1405	40.0129	40.2464	153	153	40.0129	40.2464	40.0129
lolA	Shigella flexneri 2457T	883587	884202	47.0361	47.0361	47.0361	1.34699	50.2051	50.2051	50.2051	1.37859	3.72169e-05	1.37859	2.82699	0.00469883	0.0570808	135.554	132.611	306	306	135.554	132.611	135.554	182.59	182.816	279	279	182.59	182.816	182.59
lon	Shigella flexneri 2457T	393788	396143	78.327	78.327	78.327	1.10754	4.78763	4.78763	4.78763	1.00626	3.54906e-06	1.00626	0.122305	0.902658	1	728.347	764.208	6296	6296	728.347	764.208	728.347	806.674	768.996	4720	4720	806.674	768.996	806.674
lpdA	Shigella flexneri 2457T	125650	127075	72.3732	72.3732	-72.3732	-1.09666	164.946	164.946	-164.946	-1.2317	-0.000122274	-1.2317	-4.13947	3.48125e-05	0.000753286	821.132	876.843	4295	4295	821.132	876.843	821.132	748.759	711.897	2651	2651	748.759	711.897	748.759
lpfA	Shigella flexneri 2457T	3855925	3856498	2.01108	2.01108	2.01108	1.09195	2.58494	2.58494	2.58494	1.1203	1.91621e-06	1.1203	0.382968	0.701743	1	21.871	21.4875	46	46	21.871	21.4875	21.871	23.882	24.0724	34	34	23.882	24.0724	23.882
lpfC	Shigella flexneri 2457T	3940912	3943435	6.5021	6.5021	6.5021	1.39101	6.9867	6.9867	6.9867	1.42651	5.17923e-06	1.42651	1.10819	0.267782	0.865282	16.6291	16.3812	154	154	16.6291	16.3812	16.6291	23.1312	23.3679	145	145	23.1312	23.3679	23.1312
lplA	Shigella flexneri 2457T	4580858	4581876	0.565986	0.565986	0.565986	1.09195	0.821801	0.821801	0.821801	1.13593	6.09199e-07	1.13593	0.22869	0.81911	1	6.15524	6.04578	23	23	6.15524	6.04578	6.15524	6.72122	6.86758	17	17	6.72122	6.86758	6.72122
lpp	Shigella flexneri 2457T	1777293	1777530	7647.35	7647.35	-7647.35	-1.40296	3891.38	3891.38	-3891.38	-1.20188	-0.00288467	-1.20188	-19.0404	7.98532e-81	9.67621e-79	26625.2	23166.8	23162	23162	26625.2	23166.8	26625.2	18977.8	19275.4	11175	11175	18977.8	19275.4	18977.8
lpxA	Shigella flexneri 2457T	192990	193779	155.098	155.098	-155.098	-1.31771	167.199	167.199	-167.199	-1.34469	-0.000123944	-1.34469	-4.95886	7.09141e-07	2.04596e-05	643.281	652.268	1863	1863	643.281	652.268	643.281	488.182	485.069	957	957	488.182	485.069	488.182
lpxB	Shigella flexneri 2457T	193778	194927	57.6719	57.6719	-57.6719	-1.65075	52.9948	52.9948	-52.9948	-1.59068	-3.92849e-05	-1.59068	-3.47622	0.00050855	0.00858865	146.295	142.712	617	617	146.295	142.712	146.295	88.6232	89.7176	253	253	88.6232	89.7176	88.6232
lpxC	Shigella flexneri 2457T	104661	105579	316.447	316.447	-316.447	-1.40076	393.57	393.57	-393.57	-1.52944	-0.000291753	-1.52944	-9.07958	1.09066e-19	8.81071e-18	1106.07	1136.94	3727	3727	1106.07	1136.94	1106.07	789.62	743.368	1801	1801	789.62	743.368	789.62
lpxD	Shigella flexneri 2457T	191401	192427	264.067	264.067	-264.067	-1.32116	334.564	334.564	-334.564	-1.4259	-0.000248012	-1.4259	-7.66684	1.76349e-14	1.13968e-12	1086.29	1120.11	4091	4091	1086.29	1120.11	1086.29	822.225	785.543	2096	2096	822.225	785.543	822.225
lrhA	Shigella flexneri 2457T	2393272	2394211	34.7442	34.7442	-34.7442	-1.13856	25.0849	25.0849	-25.0849	-1.09767	-1.85953e-05	-1.09767	-1.08084	0.279771	0.878839	285.492	281.92	984	984	285.492	281.92	285.492	250.748	256.835	585	585	250.748	256.835	250.748
lrp	Shigella flexneri 2457T	878778	879273	162.049	162.049	162.049	1.19169	54.7675	54.7675	54.7675	1.06069	4.0599e-05	1.06069	1.27049	0.203911	0.772153	845.377	902.384	1536	1536	845.377	902.384	845.377	1007.43	957.151	1239	1239	1007.43	957.151	1007.43
lspA	Shigella flexneri 2457T	24160	24655	23.6839	23.6839	-23.6839	-1.16364	16.3764	16.3764	-16.3764	-1.11004	-1.21398e-05	-1.11004	-0.924211	0.355377	0.964547	168.415	165.195	306	306	168.415	165.195	168.415	144.731	148.818	178	178	144.731	148.818	144.731
lysA	Shigella flexneri 2457T	2932678	2933941	1.8129	1.8129	-1.8129	-1.09176	1.03693	1.03693	-1.03693	-1.05151	-7.68677e-07	-1.05151	-0.161353	0.871815	1	21.5706	21.1687	100	100	21.5706	21.1687	21.5706	19.7577	20.1318	62	62	19.7577	20.1318	19.7577
lysC	Shigella flexneri 2457T	3413859	3415209	1.03842	1.03842	1.03842	1.02843	2.00076	2.00076	2.00076	1.0554	1.48316e-06	1.0554	0.232231	0.816359	1	36.5266	36.113	181	181	36.5266	36.113	36.5266	37.565	38.1138	126	126	37.565	38.1138	37.565
lysP	Shigella flexneri 2457T	2248994	2250464	9.49923	9.49923	-9.49923	-1.14954	9.41979	9.41979	-9.41979	-1.14883	-6.98287e-06	-1.14883	-0.807747	0.419236	1	73.0203	72.7123	394	394	73.0203	72.7123	73.0203	63.521	63.2925	232	232	63.521	63.2925	63.521
lysR	Shigella flexneri 2457T	2934062	2934998	4.80821	4.80821	-4.80821	-1.24848	4.2474	4.2474	-4.2474	-1.21546	-3.14859e-06	-1.21546	-0.642712	0.520411	1	24.1583	23.9606	83	83	24.1583	23.9606	24.1583	19.3501	19.7132	45	45	19.3501	19.7132	19.3501
lysS	Shigella flexneri 2457T	2959660	2961178	56.2323	56.2323	-56.2323	-1.38986	53.7163	53.7163	-53.7163	-1.36223	-3.98198e-05	-1.36223	-2.87019	0.00410227	0.0520516	200.468	202.011	1117	1117	200.468	202.011	200.468	144.236	148.295	544	544	144.236	148.295	144.236
lysT	Shigella flexneri 2457T	572724	572800	0	0	0	1	0	0	0	1	0	1	0	1	1	0	0	0	0	0	0	0	0	0	0	0	0	0	0
lysV	Shigella flexneri 2457T	2500680	2500756	0	0	0	1	0	0	0	1	0	1	0	1	1	0	0	0	0	0	0	0	0	0	0	0	0	0	0
lysW	Shigella flexneri 2457T	572435	572511	0	0	0	1	0	0	0	1	0	1	0	1	1	0	0	0	0	0	0	0	0	0	0	0	0	0	0
lysY	Shigella flexneri 2457T	572229	572305	0	0	0	1	0	0	0	1	0	1	0	1	1	0	0	0	0	0	0	0	0	0	0	0	0	0	0
lytB	Shigella flexneri 2457T	25192	26143	0.0250262	0.0250262	-0.0250262	-1.00123	0.786442	0.786442	0.786442	1.03931	5.82988e-07	1.03931	0.123119	0.902013	1	20.3396	20.0083	71	71	20.3396	20.0083	20.3396	20.3146	20.7947	48	48	20.3146	20.7947	20.3146
malE	Shigella flexneri 2457T	3427167	3428358	0.358664	0.358664	-0.358664	-1.35378	0.0742771	0.0742771	-0.0742771	-1.06393	-5.50615e-08	-1.06393	-0.0479669	0.961743	1	1.37247	1.23608	6	6	1.37247	1.23608	1.37247	1.01381	1.1618	3	3	1.01381	1.1618	1.01381
malF	Shigella flexneri 2457T	3425469	3427014	0.0442269	0.0442269	0.0442269	1.01568	0.310116	0.310116	0.310116	1.11535	2.29888e-07	1.11535	0.130043	0.896533	1	2.82134	2.68839	16	16	2.82134	2.68839	2.82134	2.86557	2.99851	11	11	2.86557	2.99851	2.86557
malG	Shigella flexneri 2457T	3424564	3425455	1.63322	1.63322	1.63322	2.06829	1.91076	1.91076	1.91076	2.38478	1.41644e-06	2.38478	0.884154	0.376613	0.981421	1.52882	1.37983	5	5	1.52882	1.37983	1.52882	3.16204	3.29058	7	7	3.16204	3.29058	3.16204
malI	Shigella flexneri 2457T	1714505	1715534	1.37177	1.37177	-1.37177	-1.43839	1.05021	1.05021	-1.05021	-1.32173	-7.78517e-07	-1.32173	-0.381486	0.702843	1	4.50089	4.31446	17	17	4.50089	4.31446	4.50089	3.12912	3.26425	8	8	3.12912	3.26425	3.12912
malK	Shigella flexneri 2457T	3428722	3429838	0.887992	0.887992	0.887992	1.18188	1.12568	1.12568	1.12568	1.23892	8.34461e-07	1.23892	0.346586	0.728902	1	4.88237	4.7116	20	20	4.88237	4.7116	4.88237	5.77036	5.83727	16	16	5.77036	5.83727	5.77036
malM	Shigella flexneri 2457T	3431401	3432322	1.99022	1.99022	1.99022	1.61165	2.2249	2.2249	2.2249	1.72033	1.64932e-06	1.72033	0.767558	0.44275	1	3.25385	3.08873	11	11	3.25385	3.08873	3.25385	5.24407	5.31363	12	12	5.24407	5.31363	5.24407
malP	Shigella flexneri 2457T	4248972	4251366	1.02696	1.02696	1.02696	1.41019	1.26204	1.26204	1.26204	1.52111	9.35544e-07	1.52111	0.510748	0.609528	1	2.50359	2.4218	22	22	2.50359	2.4218	2.50359	3.53055	3.68384	21	21	3.53055	3.68384	3.53055
malQ	Shigella flexneri 2457T	4251375	4253460	1.14089	1.14089	1.14089	1.11799	1.31003	1.31003	1.31003	1.13669	9.7112e-07	1.13669	0.289498	0.772201	1	9.66919	9.58365	74	74	9.66919	9.58365	9.66919	10.8101	10.8937	56	56	10.8101	10.8937	10.8101
malS	Shigella flexneri 2457T	4054115	4056146	1.11001	1.11001	1.11001	1.21218	1.2601	1.2601	1.2601	1.24507	9.34112e-07	1.24507	0.370883	0.710725	1	5.23142	5.14175	39	39	5.23142	5.14175	5.23142	6.34143	6.40185	32	32	6.34143	6.40185	6.34143
malT	Shigella flexneri 2457T	4245655	4248361	69.4535	69.4535	-69.4535	-1.62763	66.3614	66.3614	-66.3614	-1.58916	-4.91936e-05	-1.58916	-3.88616	0.000101847	0.0020149	180.114	178.998	1789	1789	180.114	178.998	180.114	110.66	112.637	744	744	110.66	112.637	110.66
malX	Shigella flexneri 2457T	1715708	1717301	0.294995	0.294995	-0.294995	-1.03649	0.0922263	0.0922263	0.0922263	1.01126	6.83671e-08	1.01126	0.0227263	0.981869	1	8.38002	8.18818	49	49	8.38002	8.18818	8.38002	8.08502	8.28041	32	32	8.08502	8.28041	8.08502
malY	Shigella flexneri 2457T	1717310	1718483	3.43349	3.43349	3.43349	1.07581	3.29909	3.29909	3.29909	1.07299	2.44561e-06	1.07299	0.340826	0.733235	1	45.2899	45.2004	195	195	45.2899	45.2004	45.2899	48.7234	48.4995	142	142	48.7234	48.4995	48.7234
malZ	Shigella flexneri 2457T	351156	352974	0.923136	0.923136	0.923136	1.38501	1.1548	1.1548	1.1548	1.49844	8.56054e-07	1.49844	0.479983	0.631239	1	2.39768	2.31685	16	16	2.39768	2.31685	2.39768	3.32081	3.47165	15	15	3.32081	3.47165	3.32081
manA	Shigella flexneri 2457T	1704593	1705769	27.4623	27.4623	27.4623	1.15618	27.9988	27.9988	27.9988	1.16143	2.07555e-05	1.16143	1.44617	0.148129	0.665412	175.832	173.444	759	759	175.832	173.444	175.832	203.295	201.443	594	594	203.295	201.443	203.295
manX	Shigella flexneri 2457T	1484204	1485176	143.429	143.429	-143.429	-1.36967	146.912	146.912	-146.912	-1.38015	-0.000108906	-1.38015	-4.84483	1.26725e-06	3.53009e-05	531.418	533.373	1896	1896	531.418	533.373	531.418	387.99	386.461	937	937	387.99	386.461	387.99
manY	Shigella flexneri 2457T	1483341	1484142	24.9971	24.9971	-24.9971	-1.07273	15.7391	15.7391	-15.7391	-1.04538	-1.16674e-05	-1.04538	-0.591	0.554521	1	368.69	362.576	1084	1084	368.69	362.576	368.69	343.693	346.837	684	684	343.693	346.837	343.693
manZ	Shigella flexneri 2457T	1482477	1483338	66.1016	66.1016	-66.1016	-1.2149	63.2856	63.2856	-63.2856	-1.20522	-4.69134e-05	-1.20522	-2.42712	0.0152194	0.139978	373.69	371.665	1181	1181	373.69	371.665	373.69	307.588	308.38	658	658	307.588	308.38	307.588
map	Shigella flexneri 2457T	179142	179937	97.0122	97.0122	97.0122	1.13973	10.3075	10.3075	10.3075	1.01393	7.64094e-06	1.01393	0.267111	0.789384	1	694.284	739.808	2026	2026	694.284	739.808	694.284	791.296	750.115	1563	1563	791.296	750.115	791.296
marA	Shigella flexneri 2457T	1635423	1635807	1.53259	1.53259	1.53259	1.10801	1.91145	1.91145	1.91145	1.1364	1.41695e-06	1.1364	0.349344	0.726831	1	14.1894	14.0133	20	20	14.1894	14.0133	14.1894	15.722	15.9247	15	15	15.722	15.9247	15.722
marB	Shigella flexneri 2457T	1635173	1635392	2.80001	2.80001	2.80001	1.16077	3.51282	3.51282	3.51282	1.20441	2.60405e-06	1.20441	0.570737	0.568178	1	17.416	17.1852	14	14	17.416	17.1852	17.416	20.216	20.698	11	11	20.216	20.698	20.216
marR	Shigella flexneri 2457T	1635826	1636204	3.66896	3.66896	-3.66896	-1.86145	3.26959	3.26959	-3.26959	-1.7422	-2.42374e-06	-1.7422	-0.940718	0.34685	0.957068	7.92803	7.67485	11	11	7.92803	7.67485	7.92803	4.25907	4.40526	4	4	4.25907	4.40526	4.25907
mazG	Shigella flexneri 2457T	2864219	2865011	18.9921	18.9921	18.9921	1.58736	19.1828	19.1828	19.1828	1.60693	1.42201e-05	1.60693	2.11332	0.0345732	0.256328	32.3346	31.6064	94	94	32.3346	31.6064	32.3346	51.3267	50.7892	101	101	51.3267	50.7892	51.3267
mbhA	Shigella flexneri 2457T	299998	300784	0.49636	0.49636	0.49636	1.47735	0.737004	0.737004	0.737004	1.80997	5.46339e-07	1.80997	0.460912	0.644862	1	1.03983	0.909919	3	3	1.03983	0.909919	1.03983	1.53619	1.64692	3	3	1.53619	1.64692	1.53619
mdaA	Shigella flexneri 2457T	832756	833479	2.28833	2.28833	2.28833	1.0698	3.04716	3.04716	3.04716	1.09471	2.25885e-06	1.09471	0.371176	0.710507	1	32.7828	32.175	87	87	32.7828	32.175	32.7828	35.0711	35.2222	63	63	35.0711	35.2222	35.0711
mdaB	Shigella flexneri 2457T	3154328	3154910	4.09705	4.09705	4.09705	1.21881	4.73981	4.73981	4.73981	1.25766	3.51361e-06	1.25766	0.735496	0.462037	1	18.7241	18.3953	40	40	18.7241	18.3953	18.7241	22.8212	23.1351	33	33	22.8212	23.1351	22.8212
mdh	Shigella flexneri 2457T	3361263	3362202	230.846	230.846	230.846	1.17518	100.47	100.47	100.47	1.07204	7.44778e-05	1.07204	1.87004	0.0614789	0.37912	1317.79	1394.55	4542	4542	1317.79	1394.55	1317.79	1548.64	1495.02	3613	3613	1548.64	1495.02	1548.64
mdlA	Shigella flexneri 2457T	403764	405537	0.147196	0.147196	0.147196	1.0143	0.233534	0.233534	0.233534	1.02268	1.73119e-07	1.02268	0.0511775	0.959184	1	10.2951	10.2948	67	67	10.2951	10.2948	10.2951	10.4423	10.5283	46	46	10.4423	10.5283	10.4423
mdlB	Shigella flexneri 2457T	405529	407311	1.61294	1.61294	1.61294	1.1256	2.08341	2.08341	2.08341	1.16496	1.54442e-06	1.16496	0.398432	0.690311	1	12.8421	12.6297	84	84	12.8421	12.6297	12.8421	14.455	14.7131	64	64	14.455	14.7131	14.455
mdoB	Shigella flexneri 2457T	4555599	4557852	1.02316	1.02316	1.02316	1.01456	0.284754	0.284754	0.284754	1.00403	2.11087e-07	1.00403	0.0239282	0.98091	1	70.2554	70.6703	581	581	70.2554	70.6703	70.2554	71.2785	70.955	399	399	71.2785	70.955	71.2785
mdoG	Shigella flexneri 2457T	1089530	1091066	15.7024	15.7024	-15.7024	-1.29963	16.3068	16.3068	-16.3068	-1.31346	-1.20882e-05	-1.31346	-1.48646	0.137158	0.633753	68.109	68.3292	384	384	68.109	68.3292	68.109	52.4066	52.0224	200	200	52.4066	52.0224	52.4066
mdoH	Shigella flexneri 2457T	1091058	1093602	10.4979	10.4979	-10.4979	-1.2989	10.1549	10.1549	-10.1549	-1.28731	-7.52779e-06	-1.28731	-1.12943	0.258716	0.852144	45.6202	45.4991	426	426	45.6202	45.4991	45.6202	35.1223	35.3442	222	222	35.1223	35.3442	35.1223
melA	Shigella flexneri 2457T	3505524	3506880	1.07803	1.07803	1.07803	1.14905	1.49702	1.49702	1.49702	1.21295	1.10974e-06	1.21295	0.379552	0.704278	1	7.23282	7.02979	36	36	7.23282	7.02979	7.23282	8.31085	8.52681	28	28	8.31085	8.52681	8.31085
melB	Shigella flexneri 2457T	3506994	3508404	6.48121	6.48121	-6.48121	-1.94606	6.12983	6.12983	-6.12983	-1.86851	-4.54403e-06	-1.86851	-1.36234	0.173091	0.718297	13.332	13.1877	69	69	13.332	13.1877	13.332	6.85077	7.05786	24	24	6.85077	7.05786	6.85077
melR	Shigella flexneri 2457T	3504333	3505242	39.293	39.293	39.293	2.06588	41.0233	41.0233	41.0233	2.12824	3.04105e-05	2.12824	3.84659	0.000119776	0.00228564	36.8643	36.3605	123	123	36.8643	36.3605	36.8643	76.1573	77.3839	172	172	76.1573	77.3839	76.1573
menA	Shigella flexneri 2457T	3637790	3638717	4.42785	4.42785	-4.42785	-1.40793	4.08827	4.08827	-4.08827	-1.37337	-3.03063e-06	-1.37337	-0.801974	0.422568	1	15.2823	15.0378	52	52	15.2823	15.0378	15.2823	10.8544	10.9496	25	25	10.8544	10.9496	10.8544
menB	Shigella flexneri 2457T	2368148	2369006	7.54302	7.54302	7.54302	1.26395	8.41259	8.41259	8.41259	1.29893	6.23623e-06	1.29893	1.04591	0.295604	0.903816	28.5772	28.1422	90	90	28.5772	28.1422	28.5772	36.1202	36.5548	77	77	36.1202	36.5548	36.1202
menC	Shigella flexneri 2457T	2367186	2368149	2.74023	2.74023	2.74023	1.12745	3.40543	3.40543	3.40543	1.16162	2.52444e-06	1.16162	0.504602	0.613838	1	21.5007	21.0704	76	76	21.5007	21.0704	21.5007	24.2409	24.4758	58	58	24.2409	24.4758	24.2409
menD	Shigella flexneri 2457T	2369775	2371446	1.78946	1.78946	-1.78946	-1.35378	1.58776	1.58776	-1.58776	-1.30839	-1.17701e-06	-1.30839	-0.46056	0.645114	1	6.84759	6.73641	42	42	6.84759	6.73641	6.84759	5.05813	5.14864	21	21	5.05813	5.14864	5.05813
menE	Shigella flexneri 2457T	2365834	2367190	5.93501	5.93501	-5.93501	-1.29405	5.27223	5.27223	-5.27223	-1.25556	-3.90829e-06	-1.25556	-0.772895	0.439585	1	26.1185	25.9023	130	130	26.1185	25.9023	26.1185	20.1835	20.6301	68	68	20.1835	20.6301	20.1835
menF	Shigella flexneri 2457T	2371534	2372605	4.98213	4.98213	-4.98213	-1.18939	3.97344	3.97344	-3.97344	-1.1495	-2.9455e-06	-1.1495	-0.525709	0.59909	1	31.2882	30.5508	123	123	31.2882	30.5508	31.2882	26.306	26.5774	70	70	26.306	26.5774	26.306
menG	Shigella flexneri 2457T	3638809	3639295	203.643	203.643	203.643	1.31562	155.969	155.969	155.969	1.236	0.00011562	1.236	4.05846	4.93994e-05	0.00103653	645.214	660.884	1151	1151	645.214	660.884	645.214	848.857	816.853	1025	1025	848.857	816.853	848.857
mepA	Shigella flexneri 2457T	2433139	2433964	4.68995	4.68995	-4.68995	-1.31011	4.04102	4.04102	-4.04102	-1.26264	-2.9956e-06	-1.26264	-0.684887	0.493415	1	19.8135	19.4273	60	60	19.8135	19.4273	19.8135	15.1236	15.3863	31	31	15.1236	15.3863	15.1236
mesJ	Shigella flexneri 2457T	202761	204060	1.15111	1.15111	-1.15111	-1.02412	1.66069	1.66069	-1.66069	-1.03477	-1.23106e-06	-1.03477	-0.168471	0.866213	1	48.8665	49.4163	233	233	48.8665	49.4163	48.8665	47.7154	47.7556	154	154	47.7154	47.7556	47.7154
metA	Shigella flexneri 2457T	3539457	3540387	1.46376	1.46376	-1.46376	-1.07687	0.691984	0.691984	-0.691984	-1.03561	-5.12966e-07	-1.03561	-0.110019	0.912394	1	20.5059	20.1263	70	70	20.5059	20.1263	20.5059	19.0422	19.4343	44	44	19.0422	19.4343	19.0422
metB	Shigella flexneri 2457T	3628307	3629468	2.36213	2.36213	-2.36213	-1.27255	2.12583	2.12583	-2.12583	-1.24118	-1.57587e-06	-1.24118	-0.478299	0.632437	1	11.0289	10.94	47	47	11.0289	10.94	11.0289	8.66672	8.81422	25	25	8.66672	8.81422	8.66672
metC	Shigella flexneri 2457T	3136339	3137527	4.72303	4.72303	4.72303	1.29008	5.34495	5.34495	5.34495	1.33244	3.9622e-06	1.33244	0.872822	0.38276	0.984219	16.282	16.078	71	71	16.282	16.078	16.282	21.005	21.4229	62	62	21.005	21.4229	21.005
metE	Shigella flexneri 2457T	3744855	3747117	1.54351	1.54351	-1.54351	-1.24096	1.20773	1.20773	-1.20773	-1.18566	-8.95284e-07	-1.18566	-0.320297	0.748743	1	7.94906	7.71276	66	66	7.94906	7.71276	7.94906	6.40556	6.50503	36	36	6.40556	6.50503	6.40556
metF	Shigella flexneri 2457T	3624633	3625524	13.4705	13.4705	13.4705	1.29767	13.8713	13.8713	13.8713	1.30771	1.02828e-05	1.30771	1.36004	0.173819	0.718616	45.2531	45.0785	148	148	45.2531	45.0785	45.2531	58.7236	58.9499	130	130	58.7236	58.9499	58.7236
metG	Shigella flexneri 2457T	2182111	2184145	9.3401	9.3401	-9.3401	-1.20434	9.45736	9.45736	-9.45736	-1.20638	-7.01072e-06	-1.20638	-0.940562	0.34693	0.957068	55.0498	55.2823	411	411	55.0498	55.2823	55.0498	45.7097	45.8249	231	231	45.7097	45.8249	45.7097
metH	Shigella flexneri 2457T	3527155	3530839	2.39528	2.39528	2.39528	1.80975	2.5732	2.5732	2.5732	1.90645	1.90751e-06	1.90645	0.895836	0.37034	0.975852	2.95805	2.83876	40	40	2.95805	2.83876	2.95805	5.35332	5.41196	49	49	5.35332	5.41196	5.35332
metJ	Shigella flexneri 2457T	3629744	3630062	9.37542	9.37542	9.37542	1.04952	9.30176	9.30176	9.30176	1.04929	6.89537e-06	1.04929	0.473029	0.636192	1	189.334	188.718	221	221	189.334	188.718	189.334	198.71	198.02	157	157	198.71	198.02	198.71
metK	Shigella flexneri 2457T	3017184	3018339	94.6821	94.6821	-94.6821	-1.42721	89.9621	89.9621	-89.9621	-1.39746	-6.66887e-05	-1.39746	-3.86231	0.000112321	0.00217768	316.309	316.302	1341	1341	316.309	316.302	316.309	221.627	226.34	636	636	221.627	226.34	221.627
metL	Shigella flexneri 2457T	3625872	3628305	0.234826	0.234826	0.234826	1.01719	0.572534	0.572534	0.572534	1.04243	4.24418e-07	1.04243	0.109058	0.913156	1	13.661	13.4941	122	122	13.661	13.4941	13.661	13.8958	14.0666	84	84	13.8958	14.0666	13.8958
metR	Shigella flexneri 2457T	3747352	3748306	8.04685	8.04685	-8.04685	-1.3668	7.2332	7.2332	-7.2332	-1.32482	-5.36196e-06	-1.32482	-1.0053	0.314752	0.924866	29.9851	29.5015	105	105	29.9851	29.5015	29.9851	21.9383	22.2683	52	52	21.9383	22.2683	21.9383
metT	Shigella flexneri 2457T	650818	650895	0	0	0	1	0	0	0	1	0	1	0	1	1	0	0	0	0	0	0	0	0	0	0	0	0	0	0
metU	Shigella flexneri 2457T	651210	651287	0	0	0	1	0	0	0	1	0	1	0	1	1	0	0	0	0	0	0	0	0	0	0	0	0	0	0
metW	Shigella flexneri 2457T	2902621	2902698	0	0	0	1	0	0	0	1	0	1	0	1	1	0	0	0	0	0	0	0	0	0	0	0	0	0	0
metY	Shigella flexneri 2457T	3301511	3301588	0	0	0	1	0	0	0	1	0	1	0	1	1	0	0	0	0	0	0	0	0	0	0	0	0	0	0
metZ	Shigella flexneri 2457T	2902511	2902588	0	0	0	1	0	0	0	1	0	1	0	1	1	0	0	0	0	0	0	0	0	0	0	0	0	0	0
mfd	Shigella flexneri 2457T	1161151	1164598	0.125448	0.125448	-0.125448	-1.00301	0.186848	0.186848	-0.186848	-1.00448	-1.3851e-07	-1.00448	-0.0204421	0.983691	1	41.8099	41.8676	529	529	41.8099	41.8676	41.8099	41.6844	41.6807	357	357	41.6844	41.6807	41.6844
mglA	Shigella flexneri 2457T	2239784	2241305	16.579	16.579	16.579	1.46985	16.4016	16.4016	16.4016	1.46702	1.21585e-05	1.46702	1.7621	0.0780524	0.448246	35.2859	35.1199	197	197	35.2859	35.1199	35.2859	51.8649	51.5215	196	196	51.8649	51.5215	51.8649
mglB	Shigella flexneri 2457T	2241365	2242364	152.417	152.417	152.417	1.51846	157.306	157.306	157.306	1.54284	0.00011661	1.54284	5.79575	6.80249e-09	2.5962e-07	293.98	289.785	1078	1078	293.98	289.785	293.98	446.397	447.091	1108	1108	446.397	447.091	446.397
mglC	Shigella flexneri 2457T	2238758	2239769	12.8989	12.8989	12.8989	2.84105	13.5285	13.5285	13.5285	2.97291	1.00287e-05	2.97291	2.59195	0.00954336	0.0984184	7.00627	6.85716	26	26	7.00627	6.85716	7.00627	19.9052	20.3857	50	50	19.9052	20.3857	19.9052
mgsA	Shigella flexneri 2457T	1018440	1018908	95.5002	95.5002	95.5002	1.36295	106.298	106.298	106.298	1.41238	7.87982e-05	1.41238	4.26321	2.01514e-05	0.00045642	263.122	257.769	452	452	263.122	257.769	263.122	358.622	364.067	417	417	358.622	364.067	358.622
mgtA	Shigella flexneri 2457T	4408990	4411687	11.393	11.393	-11.393	-1.17672	10.6032	10.6032	-10.6032	-1.16421	-7.86015e-06	-1.16421	-0.896968	0.369736	0.975852	75.8619	75.1756	751	751	75.8619	75.1756	75.8619	64.4688	64.5724	432	432	64.4688	64.5724	64.4688
miaA	Shigella flexneri 2457T	4496229	4497180	237.624	237.624	237.624	1.21817	134.439	134.439	134.439	1.11975	9.96593e-05	1.11975	2.7571	0.00583162	0.0674603	1089.17	1122.65	3802	3802	1089.17	1122.65	1089.17	1326.8	1257.09	3135	3135	1326.8	1257.09	1326.8
micF	Shigella flexneri 2457T	2313944	2314036	0	0	0	1	0	0	0	1	0	1	0	1	1	0	0	0	0	0	0	0	0	0	0	0	0	0	0
minC	Shigella flexneri 2457T	1209406	1210102	42.6324	42.6324	-42.6324	-1.30846	39.608	39.608	-39.608	-1.28075	-2.93613e-05	-1.28075	-2.20819	0.0272314	0.21427	180.841	180.689	462	462	180.841	180.689	180.841	138.209	141.081	239	239	138.209	141.081	138.209
minD	Shigella flexneri 2457T	1208570	1209383	77.1409	77.1409	77.1409	1.14852	78.2148	78.2148	78.2148	1.14945	5.79805e-05	1.14945	2.33252	0.0196736	0.169978	519.405	523.338	1550	1550	519.405	523.338	519.405	596.545	601.553	1205	1205	596.545	601.553	596.545
minE	Shigella flexneri 2457T	1208300	1208567	87.8914	87.8914	87.8914	1.21862	81.3761	81.3761	81.3761	1.20083	6.03239e-05	1.20083	2.72545	0.00642139	0.072891	402.022	405.205	394	394	402.022	405.205	402.022	489.913	486.581	325	325	489.913	486.581	489.913
mioC	Shigella flexneri 2457T	3839570	3840014	0.548013	0.548013	-0.548013	-1.0028	1.20376	1.20376	-1.20376	-1.00616	-8.92342e-07	-1.00616	-0.060779	0.951535	1	196.35	196.759	320	320	196.35	196.759	196.35	195.802	195.555	216	216	195.802	195.555	195.802
mipB	Shigella flexneri 2457T	803787	804522	1.88689	1.88689	-1.88689	-1.86145	1.6444	1.6444	-1.6444	-1.72002	-1.21899e-06	-1.72002	-0.659765	0.509404	1	4.07727	3.92823	11	11	4.07727	3.92823	4.07727	2.19038	2.28383	4	4	2.19038	2.28383	2.19038
mlc	Shigella flexneri 2457T	1681601	1682822	17.7143	17.7143	-17.7143	-1.2258	15.4042	15.4042	-15.4042	-1.19343	-1.14191e-05	-1.19343	-1.16557	0.243788	0.832503	96.167	95.0398	431	431	96.167	95.0398	96.167	78.4528	79.6356	238	238	78.4528	79.6356	78.4528
mltA	Shigella flexneri 2457T	2901205	2902303	22.7243	22.7243	-22.7243	-1.88562	22.8001	22.8001	-22.8001	-1.88144	-1.69016e-05	-1.88144	-2.64098	0.00826667	0.0871056	48.3835	48.667	195	195	48.3835	48.667	48.3835	25.6592	25.867	70	70	25.6592	25.867	25.6592
mltB	Shigella flexneri 2457T	2792798	2793884	1.43616	1.43616	-1.43616	-1.1211	1.10631	1.10631	-1.10631	-1.09187	-8.20105e-07	-1.09187	-0.220425	0.82554	1	13.2957	13.1484	53	53	13.2957	13.1484	13.2957	11.8595	12.0421	32	32	11.8595	12.0421	11.8595
mltC	Shigella flexneri 2457T	3038704	3039787	2.6104	2.6104	-2.6104	-1.05531	2.97689	2.97689	-2.97689	-1.06308	-2.20676e-06	-1.06308	-0.301696	0.762884	1	49.8083	50.1711	198	198	49.8083	50.1711	49.8083	47.1979	47.1942	127	127	47.1979	47.1942	47.1979
mltE	Shigella flexneri 2457T	1231461	1232187	6.19901	6.19901	-6.19901	-1.24848	5.25931	5.25931	-5.25931	-1.20911	-3.89871e-06	-1.20911	-0.705588	0.480444	1	31.1463	30.4097	83	83	31.1463	30.4097	31.1463	24.9473	25.1504	45	45	24.9473	25.1504	24.9473
mntH	Shigella flexneri 2457T	2492444	2493683	28.4113	28.4113	28.4113	1.29101	32.0645	32.0645	32.0645	1.33208	2.37693e-05	1.33208	2.13688	0.0326075	0.245799	97.6284	96.5561	444	444	97.6284	96.5561	97.6284	126.04	128.621	388	388	126.04	128.621	126.04
moaA	Shigella flexneri 2457T	756027	757017	13.494	13.494	-13.494	-1.2477	14.1392	14.1392	-14.1392	-1.26317	-1.04813e-05	-1.26317	-1.28228	0.199743	0.766599	67.9714	67.8647	247	247	67.9714	67.8647	67.9714	54.4774	53.7256	134	134	54.4774	53.7256	54.4774
moaB	Shigella flexneri 2457T	757038	757551	14.9085	14.9085	14.9085	1.43189	14.6778	14.6778	14.6778	1.4279	1.08806e-05	1.4279	1.6084	0.107748	0.554412	34.5192	34.3016	65	65	34.5192	34.3016	34.5192	49.4277	48.9794	63	63	49.4277	48.9794	49.4277
moaC	Shigella flexneri 2457T	757553	758039	11.6468	11.6468	11.6468	1.35215	11.9645	11.9645	11.9645	1.36641	8.86926e-06	1.36641	1.3611	0.173481	0.718616	33.0735	32.6535	59	59	33.0735	32.6535	33.0735	44.7203	44.618	54	54	44.7203	44.618	44.7203
moaD	Shigella flexneri 2457T	758031	758277	3.07151	3.07151	3.07151	1.23112	3.51874	3.51874	3.51874	1.26831	2.60844e-06	1.26831	0.645154	0.518828	1	13.2896	13.1145	12	12	13.2896	13.1145	13.2896	16.3611	16.6332	10	10	16.3611	16.6332	16.3611
moaE	Shigella flexneri 2457T	758278	758731	2.59831	2.59831	2.59831	1.10801	3.16459	3.16459	3.16459	1.13305	2.34591e-06	1.13305	0.444298	0.656827	1	24.0562	23.7844	40	40	24.0562	23.7844	24.0562	26.6545	26.949	30	30	26.6545	26.949	26.6545
mobA	Shigella flexneri 2457T	3718532	3719117	9.65467	9.65467	9.65467	1.33438	10.469	10.469	10.469	1.36627	7.76062e-06	1.36627	1.27299	0.203023	0.771886	28.8736	28.583	62	62	28.8736	28.583	28.8736	38.5282	39.052	56	56	38.5282	39.052	38.5282
mobB	Shigella flexneri 2457T	3719098	3719626	2.59241	2.59241	2.59241	1.19324	2.98561	2.98561	2.98561	1.22529	2.21323e-06	1.22529	0.549793	0.582461	1	13.4154	13.2521	26	26	13.4154	13.2521	13.4154	16.0078	16.2378	21	21	16.0078	16.2378	16.0078
modA	Shigella flexneri 2457T	558193	558967	4.19818	4.19818	-4.19818	-1.12815	3.41785	3.41785	-3.41785	-1.10329	-2.53364e-06	-1.10329	-0.409689	0.682034	1	36.9584	36.5087	105	105	36.9584	36.5087	36.9584	32.7602	33.0909	63	63	32.7602	33.0909	32.7602
modB	Shigella flexneri 2457T	557504	558194	4.33488	4.33488	4.33488	1.47735	4.60295	4.60295	4.60295	1.51296	3.41216e-06	1.51296	0.969328	0.332382	0.939714	9.0812	8.97323	23	23	9.0812	8.97323	9.0812	13.4161	13.5762	23	23	13.4161	13.5762	13.4161
modC	Shigella flexneri 2457T	556443	557502	8.36754	8.36754	8.36754	2.04922	8.85377	8.85377	8.85377	2.14084	6.56328e-06	2.14084	1.79331	0.0729236	0.429881	7.97499	7.76077	31	31	7.97499	7.76077	7.97499	16.3425	16.6145	43	43	16.3425	16.6145	16.3425
modD	Shigella flexneri 2457T	1235407	1236262	0.651714	0.651714	-0.651714	-1.69222	0.365447	0.365447	-0.365447	-1.33959	-2.70905e-07	-1.33959	-0.230313	0.817849	1	1.59319	1.4416	5	5	1.59319	1.4416	1.59319	0.94148	1.07615	2	2	0.94148	1.07615	0.94148
modE	Shigella flexneri 2457T	559411	560200	2.70927	2.70927	2.70927	1.07846	3.34315	3.34315	3.34315	1.09738	2.47827e-06	1.09738	0.393988	0.69359	1	34.5293	34.3304	100	100	34.5293	34.3304	34.5293	37.2386	37.6736	73	73	37.2386	37.6736	37.2386
modF	Shigella flexneri 2457T	560267	561740	11.5527	11.5527	-11.5527	-1.08356	4.80054	4.80054	-4.80054	-1.03397	-3.55863e-06	-1.03397	-0.283152	0.77706	1	149.812	146.133	810	810	149.812	146.133	149.812	138.259	141.333	506	506	138.259	141.333	138.259
moeA	Shigella flexneri 2457T	805449	806685	2.25874	2.25874	-2.25874	-1.2102	2.02472	2.02472	-2.02472	-1.18668	-1.50092e-06	-1.18668	-0.415757	0.677588	1	13.0046	12.8707	59	59	13.0046	12.8707	13.0046	10.7459	10.846	33	33	10.7459	10.846	10.7459
moeB	Shigella flexneri 2457T	804700	805450	8.32297	8.32297	8.32297	1.47735	8.86244	8.86244	8.86244	1.51528	6.56971e-06	1.51528	1.34743	0.17784	0.721332	17.4359	17.1994	48	48	17.4359	17.1994	17.4359	25.7589	26.0618	48	48	25.7589	26.0618	25.7589
mog	Shigella flexneri 2457T	9304	9892	38.3085	38.3085	38.3085	1.2284	40.1037	40.1037	40.1037	1.24385	2.97288e-05	1.24385	2.08778	0.0368181	0.268357	167.724	164.463	362	362	167.724	164.463	167.724	206.033	204.566	301	301	206.033	204.566	206.033
molR	Shigella flexneri 2457T	2184285	2190122	1.43828	1.43828	-1.43828	-1.57941	1.17261	1.17261	-1.17261	-1.45277	-8.69252e-07	-1.45277	-0.465251	0.641752	1	3.92061	3.76247	84	84	3.92061	3.76247	3.92061	2.48233	2.58986	36	36	2.48233	2.58986	2.48233
mopA	Shigella flexneri 2457T	4466837	4468484	660.07	660.07	660.07	1.14695	1094.4	1094.4	1094.4	1.2572	0.000811274	1.2572	11.1873	0	0	4491.8	4254.96	27155	27155	4491.8	4254.96	4491.8	5151.87	5349.36	21082	21082	5151.87	5349.36	5151.87
mopB	Shigella flexneri 2457T	4466500	4466794	95.8825	95.8825	-95.8825	-1.0435	187.255	187.255	-187.255	-1.08887	-0.000138812	-1.08887	-2.82484	0.00473044	0.0572806	2299.95	2294.31	2482	2482	2299.95	2294.31	2299.95	2204.07	2107.06	1610	1610	2204.07	2107.06	2204.07
motA	Shigella flexneri 2457T	1951535	1952423	0.320697	0.320697	-0.320697	-1.35378	0.071679	0.071679	-0.071679	-1.06973	-5.31355e-08	-1.06973	-0.0491403	0.960807	1	1.22719	1.09968	4	4	1.22719	1.09968	1.22719	0.906492	1.02801	2	2	0.906492	1.02801	0.906492
motB	Shigella flexneri 2457T	1950612	1951539	3.02593	3.02593	3.02593	4.43204	3.32184	3.32184	3.32184	5.45162	2.46247e-06	5.45162	1.51396	0.130036	0.619671	0.88167	0.746209	3	3	0.88167	0.746209	0.88167	3.9076	4.06805	9	9	3.9076	4.06805	3.9076
mraY	Shigella flexneri 2457T	94106	95189	5.30303	5.30303	-5.30303	-1.10492	5.69619	5.69619	-5.69619	-1.11348	-4.22257e-06	-1.11348	-0.553048	0.580231	1	55.8456	55.8914	222	222	55.8456	55.8914	55.8456	50.5426	50.1952	136	136	50.5426	50.1952	50.5426
mrcA	Shigella flexneri 2457T	4278064	4280617	6.21986	6.21986	-6.21986	-1.32076	5.77388	5.77388	-5.77388	-1.29243	-4.28016e-06	-1.29243	-0.858226	0.390768	0.99269	25.6109	25.5183	240	240	25.6109	25.5183	25.6109	19.391	19.7444	123	123	19.391	19.7444	19.391
mrcB	Shigella flexneri 2457T	155998	158533	2.06713	2.06713	-2.06713	-1.0623	1.64294	1.64294	-1.64294	-1.04916	-1.21791e-06	-1.04916	-0.198525	0.842634	1	35.2501	35.066	328	328	35.2501	35.066	35.2501	33.183	33.423	209	209	33.183	33.423	33.183
mrdA	Shigella flexneri 2457T	678534	680436	12.7432	12.7432	-12.7432	-1.3936	12.2303	12.2303	-12.2303	-1.37324	-9.06627e-06	-1.37324	-1.38691	0.165471	0.706156	45.1195	44.9982	315	315	45.1195	44.9982	45.1195	32.3764	32.768	153	153	32.3764	32.768	32.3764
mrdB	Shigella flexneri 2457T	680438	681551	6.26793	6.26793	-6.26793	-1.18638	5.70034	5.70034	-5.70034	-1.16827	-4.22565e-06	-1.16827	-0.665118	0.505975	1	39.8985	39.5773	163	163	39.8985	39.5773	39.8985	33.6306	33.877	93	93	33.6306	33.877	33.6306
mreB	Shigella flexneri 2457T	3377697	3378801	80.8912	80.8912	-80.8912	-1.37799	71.5586	71.5586	-71.5586	-1.32643	-5.30462e-05	-1.32643	-3.16902	0.00152953	0.0221965	294.892	290.771	1195	1195	294.892	290.771	294.892	214.001	219.212	587	587	214.001	219.212	214.001
mreC	Shigella flexneri 2457T	3376735	3377632	11.9055	11.9055	-11.9055	-1.35378	11.5289	11.5289	-11.5289	-1.34001	-8.54636e-06	-1.34001	-1.29431	0.195559	0.75988	45.5579	45.4364	150	150	45.5579	45.4364	45.5579	33.6524	33.9075	75	75	33.6524	33.9075	33.6524
mreD	Shigella flexneri 2457T	3376040	3376529	9.45767	9.45767	-9.45767	-1.54718	8.91272	8.91272	-8.91272	-1.50977	-6.60698e-06	-1.50977	-1.34549	0.178467	0.723271	26.7422	26.3964	48	48	26.7422	26.3964	26.7422	17.2845	17.4837	21	21	17.2845	17.4837	17.2845
mrp	Shigella flexneri 2457T	2180870	2181980	19.2907	19.2907	-19.2907	-1.23645	16.0691	16.0691	-16.0691	-1.19305	-1.1912e-05	-1.19305	-1.18939	0.234286	0.819527	100.875	99.306	411	411	100.875	99.306	100.875	81.5843	83.2369	225	225	81.5843	83.2369	81.5843
mrsA	Shigella flexneri 2457T	3306032	3307370	49.0928	49.0928	-49.0928	-1.40598	43.3506	43.3506	-43.3506	-1.35152	-3.21357e-05	-1.35152	-2.5458	0.0109028	0.108961	170.018	166.672	835	835	170.018	166.672	170.018	120.925	123.322	402	402	120.925	123.322	120.925
msbA	Shigella flexneri 2457T	954374	956123	49.6407	49.6407	-49.6407	-1.38521	45.9964	45.9964	-45.9964	-1.34999	-3.4097e-05	-1.34999	-2.61748	0.00885821	0.0925339	178.509	177.417	1146	1146	178.509	177.417	178.509	128.868	131.421	560	560	128.868	131.421	128.868
msbB	Shigella flexneri 2457T	1872290	1873262	37.2433	37.2433	-37.2433	-1.20629	32.9868	32.9868	-32.9868	-1.18256	-2.4453e-05	-1.18256	-1.6612	0.0966729	0.517761	217.781	213.676	777	777	217.781	213.676	217.781	180.537	180.689	436	436	180.537	180.689	180.537
msrA	Shigella flexneri 2457T	4438014	4438653	6.25722	6.25722	-6.25722	-1.13425	6.98722	6.98722	-6.98722	-1.14981	-5.17961e-06	-1.14981	-0.697796	0.485305	1	52.8671	53.6283	124	124	52.8671	53.6283	52.8671	46.6099	46.6411	74	74	46.6099	46.6411	46.6099
mtgA	Shigella flexneri 2457T	3332365	3333093	13.649	13.649	13.649	1.11257	18.395	18.395	18.395	1.15455	1.36362e-05	1.15455	1.14875	0.25066	0.844842	121.249	119.024	324	324	121.249	119.024	121.249	134.898	137.419	244	244	134.898	137.419	134.898
mtlA	Shigella flexneri 2457T	4034993	4036907	4.71745	4.71745	4.71745	1.37662	5.12629	5.12629	5.12629	1.41557	3.80011e-06	1.41557	0.939113	0.347673	0.957771	12.5258	12.3354	88	88	12.5258	12.3354	12.5258	17.2432	17.4617	82	82	17.2432	17.4617	17.2432
mtlD	Shigella flexneri 2457T	4033750	4034899	12.7739	12.7739	12.7739	1.35916	12.8973	12.8973	12.8973	1.36491	9.56073e-06	1.36491	1.41072	0.158329	0.689319	35.5661	35.3442	150	150	35.5661	35.3442	35.5661	48.3399	48.2415	138	138	48.3399	48.2415	48.3399
mtlR	Shigella flexneri 2457T	4033163	4033751	27.3101	27.3101	27.3101	1.34071	30.6709	30.6709	30.6709	1.38836	2.27363e-05	1.38836	2.2333	0.0255293	0.204192	80.1555	78.9751	173	173	80.1555	78.9751	80.1555	107.466	109.646	157	157	107.466	109.646	107.466
mtr	Shigella flexneri 2457T	3287895	3289140	2.04342	2.04342	-2.04342	-1.17084	1.65024	1.65024	-1.65024	-1.13586	-1.22332e-06	-1.13586	-0.32399	0.745946	1	14.0047	13.7972	64	64	14.0047	13.7972	14.0047	11.9613	12.1469	37	37	11.9613	12.1469	11.9613
mukB	Shigella flexneri 2457T	964079	968540	5.11549	5.11549	-5.11549	-1.07662	5.46295	5.46295	-5.46295	-1.08199	-4.04967e-06	-1.08199	-0.463849	0.642756	1	71.8801	72.089	1177	1177	71.8801	72.089	71.8801	66.7646	66.626	740	740	66.7646	66.626	66.7646
mukE	Shigella flexneri 2457T	963402	964080	2.80562	2.80562	2.80562	1.07589	3.48097	3.48097	3.48097	1.09531	2.58043e-06	1.09531	0.397926	0.690685	1	36.9677	36.5223	92	92	36.9677	36.5223	36.9677	39.7733	40.0033	67	67	39.7733	40.0033	39.7733
mukF	Shigella flexneri 2457T	962072	963395	1.92995	1.92995	1.92995	1.05785	2.65132	2.65132	2.65132	1.08045	1.96542e-06	1.08045	0.320205	0.748813	1	33.3595	32.955	162	162	33.3595	32.955	33.3595	35.2895	35.6063	116	116	35.2895	35.6063	35.2895
murA	Shigella flexneri 2457T	3318532	3319792	55.5312	55.5312	-55.5312	-1.36369	51.8301	51.8301	-51.8301	-1.33289	-3.84215e-05	-1.33289	-2.71974	0.00653346	0.0739899	208.219	207.525	963	963	208.219	207.525	208.219	152.688	155.695	478	478	152.688	155.695	152.688
murB	Shigella flexneri 2457T	3580380	3581409	3.31806	3.31806	3.31806	1.06924	2.73571	2.73571	2.73571	1.05705	2.02798e-06	1.05705	0.275454	0.782968	1	47.9212	47.9529	181	181	47.9212	47.9529	47.9212	51.2393	50.6886	131	131	51.2393	50.6886	51.2393
murC	Shigella flexneri 2457T	98869	100345	1.45781	1.45781	1.45781	1.03479	1.3789	1.3789	1.3789	1.03284	1.02218e-06	1.03284	0.149262	0.881347	1	41.899	41.9832	227	227	41.899	41.9832	41.899	43.3569	43.3621	159	159	43.3569	43.3621	43.3569
murD	Shigella flexneri 2457T	95191	96508	0.107805	0.107805	0.107805	1.00123	3.15468	3.15468	3.15468	1.03687	2.33856e-06	1.03687	0.238957	0.811139	1	87.2954	85.573	422	422	87.2954	85.573	87.2954	87.4032	88.7276	286	286	87.4032	88.7276	87.4032
murE	Shigella flexneri 2457T	91270	92758	3.06068	3.06068	3.06068	1.07268	2.98615	2.98615	2.98615	1.07059	2.21363e-06	1.07059	0.319072	0.749672	1	42.1104	42.3024	230	230	42.1104	42.3024	42.1104	45.1711	45.2885	167	167	45.1711	45.2885	45.1711
murF	Shigella flexneri 2457T	92754	94113	1.16031	1.16031	-1.16031	-1.03879	0.327815	0.327815	0.327815	1.0108	2.43009e-07	1.0108	0.0419544	0.966535	1	31.0725	30.3631	155	155	31.0725	30.3631	31.0725	29.9122	30.6909	101	101	29.9122	30.6909	29.9122
murG	Shigella flexneri 2457T	97748	98816	13.3097	13.3097	13.3097	1.17687	15.1045	15.1045	15.1045	1.20252	1.11969e-05	1.20252	1.17854	0.238583	0.824243	75.2515	74.5821	295	295	75.2515	74.5821	75.2515	88.5612	89.6866	235	235	88.5612	89.6866	88.5612
murI	Shigella flexneri 2457T	3586921	3587710	17.5312	17.5312	17.5312	1.13086	22.6756	22.6756	22.6756	1.17254	1.68093e-05	1.17254	1.34204	0.179584	0.724534	133.974	131.421	388	388	133.974	131.421	133.974	151.505	154.096	297	297	151.505	154.096	151.505
mutH	Shigella flexneri 2457T	2924704	2925394	7.27633	7.27633	-7.27633	-1.30425	6.35257	6.35257	-6.35257	-1.26304	-4.70914e-06	-1.26304	-0.859305	0.390172	0.992217	31.192	30.5027	79	79	31.192	30.5027	31.192	23.9156	24.1502	41	41	23.9156	24.1502	23.9156
mutL	Shigella flexneri 2457T	4494389	4496237	2.35041	2.35041	2.35041	1.07381	3.37526	3.37526	3.37526	1.10893	2.50208e-06	1.10893	0.417537	0.676286	1	31.8432	30.9867	216	216	31.8432	30.9867	31.8432	34.1936	34.362	157	157	34.1936	34.362	34.1936
mutM	Shigella flexneri 2457T	3993790	3994600	17.2247	17.2247	17.2247	1.52257	17.0601	17.0601	17.0601	1.52443	1.26466e-05	1.52443	1.88261	0.0597528	0.373705	32.9614	32.5306	98	98	32.9614	32.5306	32.9614	50.1861	49.5908	101	101	50.1861	49.5908	50.1861
mutS	Shigella flexneri 2457T	2820829	2823391	1.07713	1.07713	-1.07713	-1.07294	0.619261	0.619261	-0.619261	-1.04125	-4.59057e-07	-1.04125	-0.111864	0.910931	1	15.8443	15.6325	149	149	15.8443	15.6325	15.8443	14.7671	15.0133	94	94	14.7671	15.0133	14.7671
mutT	Shigella flexneri 2457T	109148	109538	4.32019	4.32019	4.32019	1.13158	5.06567	5.06567	5.06567	1.15632	3.75517e-06	1.15632	0.605999	0.544515	1	32.832	32.4061	47	47	32.832	32.4061	32.832	37.1522	37.4718	36	36	37.1522	37.4718	37.1522
mutY	Shigella flexneri 2457T	3037287	3038340	16.0869	16.0869	-16.0869	-1.80938	15.3672	15.3672	-15.3672	-1.75704	-1.13917e-05	-1.75704	-2.05419	0.0399573	0.285233	35.9626	35.6661	139	139	35.9626	35.6661	35.9626	19.8757	20.2989	52	52	19.8757	20.2989	19.8757
mviM	Shigella flexneri 2457T	1117458	1118292	3.15615	3.15615	3.15615	1.21471	3.62458	3.62458	3.62458	1.25075	2.6869e-06	1.25075	0.63546	0.525128	1	14.6998	14.455	45	45	14.6998	14.455	14.6998	17.8559	18.0796	37	37	17.8559	18.0796	17.8559
mviN	Shigella flexneri 2457T	1118491	1120027	0.813936	0.813936	-0.813936	-1.11947	0.357541	0.357541	-0.357541	-1.05092	-2.65045e-07	-1.05092	-0.0942212	0.924933	1	7.62679	7.37869	43	43	7.62679	7.37869	7.62679	6.81286	7.02115	26	26	6.81286	7.02115	6.81286
nac	Shigella flexneri 2457T	2053692	2054610	2.46829	2.46829	-2.46829	-1.40213	2.21334	2.21334	-2.21334	-1.35648	-1.64074e-06	-1.35648	-0.578646	0.562828	1	8.60637	8.42216	29	29	8.60637	8.42216	8.60637	6.13808	6.20882	14	14	6.13808	6.20882	6.13808
nadA	Shigella flexneri 2457T	570937	571981	0.521059	0.521059	-0.521059	-1.03072	0.031147	0.031147	-0.031147	-1.00181	-2.30892e-08	-1.00181	-0.00530825	0.995765	1	17.4839	17.2305	67	67	17.4839	17.2305	17.4839	16.9629	17.1994	44	44	16.9629	17.1994	16.9629
nadB	Shigella flexneri 2457T	2701078	2702701	1.41893	1.41893	-1.41893	-1.28609	1.26418	1.26418	-1.26418	-1.24985	-9.37131e-07	-1.24985	-0.374686	0.707894	1	6.37866	6.32393	38	38	6.37866	6.32393	6.37866	4.95974	5.05975	20	20	4.95974	5.05975	4.95974
nadC	Shigella flexneri 2457T	115502	116396	9.13231	9.13231	9.13231	1.12862	10.2178	10.2178	10.2178	1.14332	7.57444e-06	1.14332	0.826614	0.408456	1	71.004	71.2932	233	233	71.004	71.2932	71.004	80.1363	81.5111	178	178	80.1363	81.5111	80.1363
nadE	Shigella flexneri 2457T	1560541	1561369	18.9166	18.9166	18.9166	1.08296	28.2688	28.2688	28.2688	1.12623	2.09556e-05	1.12623	1.2956	0.195112	0.759604	228.017	223.943	693	693	228.017	223.943	228.017	246.934	252.212	508	508	246.934	252.212	246.934
nadR	Shigella flexneri 2457T	4585050	4586304	4.77115	4.77115	4.77115	1.19785	5.26277	5.26277	5.26277	1.22024	3.90128e-06	1.22024	0.72254	0.469963	1	24.1152	23.8953	111	111	24.1152	23.8953	24.1152	28.8863	29.1581	90	90	28.8863	29.1581	28.8863
nagA	Shigella flexneri 2457T	645201	646350	1.84623	1.84623	1.84623	1.02916	1.80163	1.80163	1.80163	1.0284	1.33554e-06	1.0284	0.158817	0.873813	1	63.3076	63.4455	267	267	63.3076	63.4455	63.3076	65.1538	65.2471	186	186	65.1538	65.2471	65.1538
nagB	Shigella flexneri 2457T	644341	645142	2.46785	2.46785	2.46785	1.01289	1.85939	1.85939	1.85939	1.00969	1.37836e-06	1.00969	0.0946779	0.924571	1	191.488	191.944	563	563	191.488	191.944	191.488	193.955	193.804	386	386	193.955	193.804	193.955
nagC	Shigella flexneri 2457T	646358	647579	6.04064	6.04064	6.04064	1.41019	6.68404	6.68404	6.68404	1.46146	4.95487e-06	1.46146	1.11942	0.262963	0.860039	14.7263	14.4847	66	66	14.7263	14.4847	14.7263	20.7669	21.1687	63	63	20.7669	21.1687	20.7669
nagD	Shigella flexneri 2457T	647626	648379	0.804385	0.804385	-0.804385	-1.02787	0.207965	0.207965	-0.207965	-1.00714	-1.54164e-07	-1.00714	-0.0272071	0.978295	1	29.6677	29.3183	82	82	29.6677	29.3183	29.6677	28.8633	29.1103	54	54	28.8633	29.1103	28.8633
nagE	Shigella flexneri 2457T	642062	644009	17.6402	17.6402	17.6402	1.38671	17.5509	17.5509	17.5509	1.38588	1.30104e-05	1.38588	1.68484	0.0920196	0.500582	45.6159	45.483	326	326	45.6159	45.483	45.6159	63.2561	63.0339	306	306	63.2561	63.0339	63.2561
nanA	Shigella flexneri 2457T	3349861	3350755	5.39803	5.39803	5.39803	1.10801	4.41996	4.41996	4.41996	1.08782	3.2765e-06	1.08782	0.431188	0.666332	1	49.9771	50.33	164	164	49.9771	50.33	49.9771	55.3751	54.75	123	123	55.3751	54.75	55.3751
nanT	Shigella flexneri 2457T	3348261	3349782	9.98676	9.98676	9.98676	1.96131	10.501	10.501	10.501	2.01416	7.78439e-06	2.01416	1.8797	0.060149	0.375699	10.3888	10.3544	58	58	10.3888	10.3544	10.3888	20.3755	20.8554	77	77	20.3755	20.8554	20.3755
napA	Shigella flexneri 2457T	2301724	2304211	1.36912	1.36912	-1.36912	-1.38455	1.05417	1.05417	-1.05417	-1.28396	-7.81454e-07	-1.28396	-0.362028	0.717331	1	4.92948	4.76652	45	45	4.92948	4.76652	4.92948	3.56036	3.71235	22	22	3.56036	3.71235	3.56036
napB	Shigella flexneri 2457T	2299726	2300176	0.660272	0.660272	-0.660272	-1.18456	0.344145	0.344145	-0.344145	-1.09223	-2.55114e-07	-1.09223	-0.12317	0.901972	1	4.23789	4.07546	7	7	4.23789	4.07546	4.23789	3.57762	3.73131	4	4	3.57762	3.73131	3.57762
napC	Shigella flexneri 2457T	2299114	2299717	0.328984	0.328984	0.328984	1.04283	0.771454	0.771454	0.771454	1.10378	5.71877e-07	1.10378	0.195076	0.845334	1	7.68062	7.4339	17	17	7.68062	7.4339	7.68062	8.0096	8.20536	12	12	8.0096	8.20536	8.0096
napD	Shigella flexneri 2457T	2304207	2304471	0	0	0	1	0	0	0	1	0	1	0	1	1	0	0	0	0	0	0	0	0	0	0	0	0	0	0
napF	Shigella flexneri 2457T	2304460	2304955	0.575312	0.575312	-0.575312	-1.35378	0.343681	0.343681	-0.343681	-1.19712	-2.5477e-07	-1.19712	-0.175595	0.860612	1	2.2015	2.08723	4	4	2.2015	2.08723	2.2015	1.62619	1.74355	2	2	1.62619	1.74355	1.62619
napG	Shigella flexneri 2457T	2301022	2301718	1.77031	1.77031	-1.77031	-4.06134	1.5295	1.5295	-1.5295	-3.15554	-1.13381e-06	-3.15554	-0.890715	0.373082	0.97745	2.34859	2.23906	6	6	2.34859	2.23906	2.34859	0.578279	0.709566	1	1	0.578279	0.709566	0.578279
napH	Shigella flexneri 2457T	2300172	2301036	0.480122	0.480122	-0.480122	-2.03067	0.212674	0.212674	-0.212674	-1.35499	-1.57654e-07	-1.35499	-0.179049	0.8579	1	0.945959	0.811769	3	3	0.945959	0.811769	0.945959	0.465836	0.599096	1	1	0.465836	0.599096	0.465836
narG	Shigella flexneri 2457T	1275267	1279011	0.416816	0.416816	0.416816	1.47735	0.703216	0.703216	0.703216	1.95538	5.21292e-07	1.95538	0.476788	0.633513	1	0.873193	0.736062	12	12	0.873193	0.736062	0.873193	1.29001	1.43928	12	12	1.29001	1.43928	1.29001
narH	Shigella flexneri 2457T	1279007	1280546	0.51015	0.51015	-0.51015	-1.03198	0.0386319	0.0386319	-0.0386319	-1.00239	-2.86378e-08	-1.00239	-0.00678542	0.994586	1	16.463	16.2268	93	93	16.463	16.2268	16.463	15.9528	16.1881	61	61	15.9528	16.1881	15.9528
narI	Shigella flexneri 2457T	1281252	1281930	0.547465	0.547465	-0.547465	-1.05764	0.483271	0.483271	-0.483271	-1.05047	-3.58247e-07	-1.05047	-0.10906	0.913155	1	10.0456	10.0595	25	25	10.0456	10.0595	10.0456	9.49811	9.57627	16	16	9.49811	9.57627	9.49811
narJ	Shigella flexneri 2457T	1280542	1281253	0.97467	0.97467	-0.97467	-1.07174	0.57841	0.57841	-0.57841	-1.04198	-4.28774e-07	-1.04198	-0.109047	0.913166	1	14.5606	14.3569	38	38	14.5606	14.3569	14.5606	13.5859	13.7785	24	24	13.5859	13.7785	13.5859
narK	Shigella flexneri 2457T	1273483	1274875	0.00886722	0.00886722	-0.00886722	-1.01533	0.286021	0.286021	0.286021	1.67323	2.12027e-07	1.67323	0.268389	0.7884	1	0.587147	0.424846	3	3	0.587147	0.424846	0.587147	0.578279	0.710867	2	2	0.578279	0.710867	0.578279
narL	Shigella flexneri 2457T	1270705	1271356	9.94285	9.94285	9.94285	1.15328	10.8236	10.8236	10.8236	1.16705	8.02351e-06	1.16705	0.913456	0.361003	0.970483	64.8657	64.7921	155	155	64.8657	64.7921	64.8657	74.8086	75.6157	121	121	74.8086	75.6157	74.8086
narP	Shigella flexneri 2457T	2291957	2292605	2.91236	2.91236	-2.91236	-1.07443	2.68422	2.68422	-2.68422	-1.06794	-1.9898e-06	-1.06794	-0.296974	0.766487	1	42.0426	42.1912	100	100	42.0426	42.1912	42.0426	39.1302	39.507	63	63	39.1302	39.507	39.1302
narQ	Shigella flexneri 2457T	2551866	2553557	3.51416	3.51416	-3.51416	-1.18456	2.80222	2.80222	-2.80222	-1.14424	-2.07728e-06	-1.14424	-0.434172	0.664163	1	22.5553	22.2296	140	140	22.5553	22.2296	22.5553	19.0412	19.4273	80	80	19.0412	19.4273	19.0412
narU	Shigella flexneri 2457T	1833284	1834673	0.699814	0.699814	-0.699814	-1.80504	0.422333	0.422333	-0.422333	-1.42646	-3.13074e-07	-1.42646	-0.272447	0.785279	1	1.56911	1.41265	8	8	1.56911	1.41265	1.56911	0.869293	0.990314	3	3	0.869293	0.990314	0.869293
narX	Shigella flexneri 2457T	1271348	1273145	8.96756	8.96756	-8.96756	-1.34221	8.36957	8.36957	-8.36957	-1.31577	-6.20434e-06	-1.31577	-1.0683	0.285386	0.889383	35.1726	34.8751	232	232	35.1726	34.8751	35.1726	26.205	26.5055	117	117	26.205	26.5055	26.205
narY	Shigella flexneri 2457T	1838491	1839424	1.14154	1.14154	1.14154	2.95469	1.42711	1.42711	1.42711	4.57837	1.05792e-06	4.57837	0.956794	0.338671	0.946894	0.584	0.398816	2	2	0.584	0.398816	0.584	1.72554	1.82593	4	4	1.72554	1.82593	1.72554
narZ	Shigella flexneri 2457T	1834754	1838495	0.779504	0.779504	-0.779504	-1.80504	0.535507	0.535507	-0.535507	-1.48844	-3.9697e-07	-1.48844	-0.324209	0.74578	1	1.74779	1.63186	24	24	1.74779	1.63186	1.74779	0.968282	1.09636	9	9	0.968282	1.09636	0.968282
ndh	Shigella flexneri 2457T	1156702	1158007	3.67094	3.67094	3.67094	1.05803	3.55436	3.55436	3.55436	1.05605	2.63484e-06	1.05605	0.311286	0.755583	1	63.2553	63.4149	303	303	63.2553	63.4149	63.2553	66.9262	66.9692	217	217	66.9262	66.9692	66.9262
ndk	Shigella flexneri 2457T	2627474	2627906	80.5783	80.5783	80.5783	1.05979	52.1191	52.1191	-52.1191	-1.03838	-3.86357e-05	-1.03838	-0.991111	0.321631	0.934446	1347.68	1410.15	2137	2137	1347.68	1410.15	1347.68	1428.25	1358.03	1533	1533	1428.25	1358.03	1428.25
nei	Shigella flexneri 2457T	606446	607238	0.172552	0.172552	0.172552	1.01568	0.347464	0.347464	0.347464	1.03182	2.57575e-07	1.03182	0.0737719	0.941192	1	11.0075	10.9183	32	32	11.0075	10.9183	11.0075	11.1801	11.2658	22	22	11.1801	11.2658	11.1801
nemA	Shigella flexneri 2457T	1744350	1745448	4.84235	4.84235	-4.84235	-1.14843	4.09684	4.09684	-4.09684	-1.12415	-3.03698e-06	-1.12415	-0.489346	0.624597	1	37.4662	37.095	151	151	37.4662	37.095	37.4662	32.6238	32.9982	89	89	32.6238	32.9982	32.6238
nfi	Shigella flexneri 2457T	3554776	3555448	5.52617	5.52617	-5.52617	-1.12815	6.09646	6.09646	-6.09646	-1.14156	-4.51929e-06	-1.14156	-0.634816	0.525548	1	48.6493	49.1634	120	120	48.6493	49.1634	48.6493	43.1231	43.0669	72	72	43.1231	43.0669	43.1231
nfnB	Shigella flexneri 2457T	502787	503441	83.0045	83.0045	83.0045	1.23169	85.0047	85.0047	85.0047	1.23916	6.30138e-05	1.23916	3.01362	0.0025815	0.034565	358.249	355.429	860	860	358.249	355.429	358.249	441.254	440.433	717	717	441.254	440.433	441.254
nfo	Shigella flexneri 2457T	2252772	2253630	18.0316	18.0316	-18.0316	-1.38059	17.8885	17.8885	-17.8885	-1.37728	-1.32607e-05	-1.37728	-1.68496	0.0919968	0.500582	65.4101	65.3023	206	206	65.4101	65.3023	65.4101	47.3785	47.4139	101	101	47.3785	47.4139	47.3785
nfrA	Shigella flexneri 2457T	481692	484661	0.419456	0.419456	0.419456	1.08163	0.62576	0.62576	0.62576	1.12425	4.63874e-07	1.12425	0.191318	0.848277	1	5.13857	5.03618	56	56	5.13857	5.03618	5.13857	5.55803	5.66193	41	41	5.55803	5.66193	5.55803
nfrB	Shigella flexneri 2457T	484647	486885	1.47989	1.47989	-1.47989	-1.28376	1.3135	1.3135	-1.3135	-1.24851	-9.73695e-07	-1.24851	-0.381015	0.703192	1	6.69526	6.59897	55	55	6.69526	6.59897	6.69526	5.21537	5.28547	29	29	5.21537	5.28547	5.21537
nhaA	Shigella flexneri 2457T	16138	17305	35.2562	35.2562	-35.2562	-1.32976	30.6158	30.6158	-30.6158	-1.28046	-2.26954e-05	-1.28046	-1.94052	0.0523161	0.343134	142.171	139.777	609	609	142.171	139.777	142.171	106.915	109.162	310	310	106.915	109.162	106.915
nhaB	Shigella flexneri 2457T	1219767	1221309	7.22603	7.22603	-7.22603	-1.21629	6.77107	6.77107	-6.77107	-1.20095	-5.01938e-06	-1.20095	-0.786272	0.431708	1	40.6357	40.4666	230	230	40.6357	40.4666	40.6357	33.4097	33.6955	128	128	33.4097	33.6955	33.4097
nhaR	Shigella flexneri 2457T	17370	18270	7.18858	7.18858	7.18858	1.06184	11.4813	11.4813	11.4813	1.10008	8.51105e-06	1.10008	0.739708	0.459477	1	116.239	114.727	384	384	116.239	114.727	116.239	123.428	126.208	276	276	123.428	126.208	123.428
nikA	Shigella flexneri 2457T	4188237	4189812	0.330277	0.330277	0.330277	1.47735	0.602537	0.602537	0.602537	2.06341	4.46659e-07	2.06341	0.45734	0.647426	1	0.691901	0.56661	4	4	0.691901	0.56661	0.691901	1.02218	1.16915	4	4	1.02218	1.16915	1.02218
nikB	Shigella flexneri 2457T	4187293	4188238	0.399784	0.399784	0.399784	1.23112	0.654824	0.654824	0.654824	1.41334	4.8542e-07	1.41334	0.334893	0.737706	1	1.72975	1.58424	6	6	1.72975	1.58424	1.72975	2.12954	2.23906	5	5	2.12954	2.23906	2.12954
nikC	Shigella flexneri 2457T	4186463	4187297	0.638524	0.638524	0.638524	2.95469	0.930105	0.930105	0.930105	6.6946	6.89485e-07	6.6946	0.829669	0.406726	1	0.326662	0.163331	1	1	0.326662	0.163331	0.326662	0.965186	1.09344	2	2	0.965186	1.09344	0.965186
nikD	Shigella flexneri 2457T	4185699	4186464	3.49672	3.49672	3.49672	5.90939	3.79356	3.79356	3.79356	7.5268	2.81215e-06	7.5268	1.70404	0.0883729	0.486754	0.712251	0.581228	2	2	0.712251	0.581228	0.712251	4.20897	4.37478	8	8	4.20897	4.37478	4.20897
nikE	Shigella flexneri 2457T	4184896	4185703	1.52681	1.52681	-1.52681	-4.06134	1.28833	1.28833	-1.28833	-3.04195	-9.55038e-07	-3.04195	-0.806754	0.419808	1	2.02555	1.91927	6	6	2.02555	1.91927	2.02555	0.498739	0.630933	1	1	0.498739	0.630933	0.498739
nirB	Shigella flexneri 2457T	4306930	4309474	0.482078	0.482078	0.482078	1.16077	0.749855	0.749855	0.749855	1.26015	5.55865e-07	1.26015	0.293788	0.76892	1	2.99851	2.88236	28	28	2.99851	2.88236	2.99851	3.48059	3.63221	22	22	3.48059	3.63221	3.48059
nirC	Shigella flexneri 2457T	4305675	4306230	2.47662	2.47662	-2.47662	-2.70756	2.18642	2.18642	-2.18642	-2.37504	-1.62079e-06	-2.37504	-0.943812	0.345266	0.956823	3.92701	3.77649	8	8	3.92701	3.77649	3.92701	1.45039	1.59007	2	2	1.45039	1.59007	1.45039
nirD	Shigella flexneri 2457T	4306607	4306934	10.4331	10.4331	-10.4331	-9.47645	10.1688	10.1688	-10.1688	-8.41064	-7.53807e-06	-8.41064	-2.82979	0.00465795	0.0570129	11.6639	11.5409	14	14	11.6639	11.5409	11.6639	1.23083	1.37218	1	1	1.23083	1.37218	1.23083
nlp	Shigella flexneri 2457T	3318206	3318485	0.884815	0.884815	-0.884815	-1.01533	0.639362	0.639362	-0.639362	-1.01106	-4.73957e-07	-1.01106	-0.0592931	0.952719	1	58.5884	58.4596	60	60	58.5884	58.4596	58.5884	57.7036	57.8202	40	40	57.7036	57.8202	57.7036
nlpB	Shigella flexneri 2457T	2564021	2565056	144.117	144.117	-144.117	-1.2125	215.246	215.246	-215.246	-1.32466	-0.000159562	-1.32466	-5.48443	4.14851e-08	1.38675e-06	822.309	878.229	3124	3124	822.309	878.229	822.309	678.193	662.982	1744	1744	678.193	662.982	678.193
nlpC	Shigella flexneri 2457T	1592651	1593116	8.85367	8.85367	-8.85367	-1.37885	7.89385	7.89385	-7.89385	-1.33418	-5.8517e-06	-1.33418	-1.06309	0.287739	0.892305	32.2236	31.5155	55	55	32.2236	31.5155	32.2236	23.37	23.6216	27	27	23.37	23.6216	23.37
nlpD	Shigella flexneri 2457T	2834454	2835594	54.8407	54.8407	54.8407	1.87923	57.2278	57.2278	57.2278	1.91454	4.24228e-05	1.91454	4.23776	2.25771e-05	0.000506627	62.3735	62.5753	261	261	62.3735	62.5753	62.3735	117.214	119.803	332	332	117.214	119.803	117.214
nmpC	Shigella flexneri 2457T	1985545	1986628	415.1	415.1	415.1	1.36899	307.341	307.341	307.341	1.26448	0.000227831	1.26448	5.99429	2.04407e-09	8.32572e-08	1124.96	1162.05	4472	4472	1124.96	1162.05	1124.96	1540.06	1469.39	4144	4144	1540.06	1469.39	1540.06
nrdA	Shigella flexneri 2457T	2341075	2343361	11.0889	11.0889	-11.0889	-1.21793	11.4917	11.4917	-11.4917	-1.22766	-8.51876e-06	-1.22766	-1.08373	0.278486	0.877077	61.9715	61.9691	520	520	61.9715	61.9691	61.9715	50.8825	50.4774	289	289	50.8825	50.4774	50.8825
nrdB	Shigella flexneri 2457T	2343555	2344725	10.8412	10.8412	10.8412	1.0698	16.517	16.517	16.517	1.10841	1.2244e-05	1.10841	0.921629	0.356722	0.9654	155.312	152.352	667	667	155.312	152.352	155.312	166.153	168.869	483	483	166.153	168.869	166.153
nrdD	Shigella flexneri 2457T	4416651	4418790	2.38224	2.38224	-2.38224	-2.40672	2.12813	2.12813	-2.12813	-2.18525	-1.57758e-06	-2.18525	-0.889882	0.373529	0.977589	4.07571	3.92365	32	32	4.07571	3.92365	4.07571	1.69347	1.79552	9	9	1.69347	1.79552	1.69347
nrdE	Shigella flexneri 2457T	2769916	2772022	1.05164	1.05164	-1.05164	-1.05854	0.569465	0.569465	-0.569465	-1.03135	-4.22143e-07	-1.03135	-0.0937547	0.925304	1	19.0162	18.7317	147	147	19.0162	18.7317	19.0162	17.9646	18.1622	94	94	17.9646	18.1622	17.9646
nrdF	Shigella flexneri 2457T	2772031	2772991	1.3528	1.3528	-1.3528	-1.04137	0.692193	0.692193	-0.692193	-1.02094	-5.13121e-07	-1.02094	-0.0846886	0.932509	1	34.0545	33.749	120	120	34.0545	33.749	34.0545	32.7017	33.0568	78	78	32.7017	33.0568	32.7017
nrdG	Shigella flexneri 2457T	4418947	4419412	0.612428	0.612428	-0.612428	-1.35378	0.39818	0.39818	-0.39818	-1.21739	-2.9517e-07	-1.21739	-0.197578	0.843375	1	2.34354	2.22982	4	4	2.34354	2.22982	2.34354	1.73111	1.83164	2	2	1.73111	1.83164	1.73111
nrdH	Shigella flexneri 2457T	2769252	2769498	0.779521	0.779521	-0.779521	-1.05294	0.257669	0.257669	-0.257669	-1.01721	-1.91009e-07	-1.01721	-0.046889	0.962602	1	15.5045	15.2281	14	14	15.5045	15.2281	15.5045	14.725	14.9704	9	9	14.725	14.9704	14.725
nrdI	Shigella flexneri 2457T	2769494	2769905	19.4772	19.4772	-19.4772	-1.50998	18.7751	18.7751	-18.7751	-1.48495	-1.3918e-05	-1.48495	-1.9142	0.0555942	0.356823	57.6689	57.4909	87	87	57.6689	57.4909	57.6689	38.1918	38.7158	39	39	38.1918	38.7158	38.1918
nrfA	Shigella flexneri 2457T	3470538	3471975	6.6064	6.6064	6.6064	1.47735	7.27596	7.27596	7.27596	1.53214	5.39366e-06	1.53214	1.23657	0.216248	0.790142	13.8398	13.673	73	73	13.8398	13.673	13.8398	20.4462	20.9489	73	73	20.4462	20.9489	20.4462
nrfB	Shigella flexneri 2457T	3472019	3472586	0.436948	0.436948	0.436948	1.18188	0.640765	0.640765	0.640765	1.27517	4.74998e-07	1.27517	0.278383	0.780718	1	2.40243	2.32862	5	5	2.40243	2.32862	2.40243	2.83938	2.96938	4	4	2.83938	2.96938	2.83938
nrfC	Shigella flexneri 2457T	3472582	3473254	3.04976	3.04976	-3.04976	-6.092	2.7653	2.7653	-2.7653	-4.75688	-2.04991e-06	-4.75688	-1.34336	0.179157	0.724247	3.6487	3.50136	9	9	3.6487	3.50136	3.6487	0.598932	0.736062	1	1	0.598932	0.736062	0.598932
nrfD	Shigella flexneri 2457T	3473250	3474207	0	0	0	1	0	0	0	1	0	1	0	1	1	0	0	0	0	0	0	0	0	0	0	0	0	0	0
nrfE	Shigella flexneri 2457T	3474286	3475945	0.556159	0.556159	0.556159	1.84668	0.848653	0.848653	0.848653	2.65356	6.29105e-07	2.65356	0.619751	0.535422	1	0.656868	0.513229	4	4	0.656868	0.513229	0.656868	1.21303	1.36188	5	5	1.21303	1.36188	1.21303
nrfF	Shigella flexneri 2457T	3475937	3476321	2.12841	2.12841	-2.12841	#DIV/0!	2.01234	2.01234	-2.01234	#DIV/0!	-1.49174e-06	#DIV/0!	-1.41857	0.156025	0.683772	2.12841	2.01234	3	3	2.12841	2.01234	2.12841	0	0	0	0	0	0	0
nrfG	Shigella flexneri 2457T	3476317	3476914	1.23389	1.23389	-1.23389	-1.20336	0.942839	0.942839	-0.942839	-1.15336	-6.98925e-07	-1.15336	-0.259129	0.795536	1	7.30147	7.09076	16	16	7.30147	7.09076	7.30147	6.06758	6.14792	9	9	6.06758	6.14792	6.06758
nth	Shigella flexneri 2457T	1727878	1728514	10.9973	10.9973	-10.9973	-1.14727	8.60128	8.60128	-8.60128	-1.11426	-6.37611e-06	-1.11426	-0.681803	0.495363	1	85.6717	83.8805	200	200	85.6717	83.8805	85.6717	74.6744	75.2792	118	118	74.6744	75.2792	74.6744
ntpA	Shigella flexneri 2457T	1881247	1881730	13.7398	13.7398	-13.7398	-1.27481	14.3465	14.3465	-14.3465	-1.29013	-1.0635e-05	-1.29013	-1.34818	0.1776	0.720979	63.7376	63.7948	113	113	63.7376	63.7948	63.7376	49.9978	49.4483	60	60	49.9978	49.4483	49.9978
nuoA	Shigella flexneri 2457T	2392198	2392642	6.29983	6.29983	6.29983	1.03102	8.50257	8.50257	8.50257	1.04156	6.30293e-06	1.04156	0.416088	0.677346	1	203.1	204.566	331	331	203.1	204.566	203.1	209.4	213.069	231	231	209.4	213.069	209.4
nuoB	Shigella flexneri 2457T	2391520	2392183	4.99145	4.99145	-4.99145	-1.05107	1.74744	1.74744	-1.74744	-1.0176	-1.29537e-06	-1.0176	-0.123456	0.901746	1	102.729	101.053	250	250	102.729	101.053	102.729	97.7371	99.306	161	161	97.7371	99.306	97.7371
nuoC	Shigella flexneri 2457T	2389624	2391427	2.81764	2.81764	2.81764	1.09324	3.55766	3.55766	3.55766	1.11958	2.63729e-06	1.11958	0.448009	0.654147	1	30.2203	29.7521	200	200	30.2203	29.7521	30.2203	33.0379	33.3097	148	148	33.0379	33.3097	33.0379
nuoE	Shigella flexneri 2457T	2389121	2389622	16.5256	16.5256	16.5256	1.72357	17.166	17.166	17.166	1.76166	1.27252e-05	1.76166	2.17588	0.0295642	0.229276	22.839	22.5378	42	42	22.839	22.5378	22.839	39.3646	39.7038	49	49	39.3646	39.7038	39.3646
nuoF	Shigella flexneri 2457T	2387787	2389125	3.70558	3.70558	-3.70558	-1.16425	3.08248	3.08248	-3.08248	-1.13463	-2.28504e-06	-1.13463	-0.440926	0.659267	1	26.2663	25.9783	129	129	26.2663	25.9783	26.2663	22.5607	22.8958	75	75	22.5607	22.8958	22.5607
nuoG	Shigella flexneri 2457T	2385008	2387735	7.18448	7.18448	7.18448	1.14737	6.61398	6.61398	6.61398	1.13422	4.90293e-06	1.13422	0.644953	0.518958	1	48.7528	49.2774	488	488	48.7528	49.2774	48.7528	55.9372	55.8914	379	379	55.9372	55.8914	55.9372
nuoH	Shigella flexneri 2457T	2384034	2385012	4.89562	4.89562	4.89562	1.16273	5.523	5.523	5.523	1.18643	4.09419e-06	1.18643	0.68625	0.492555	1	30.085	29.6252	108	108	30.085	29.6252	30.085	34.9806	35.1482	85	85	34.9806	35.1482	34.9806
nuoI	Shigella flexneri 2457T	2383477	2384020	3.93505	3.93505	3.93505	1.22409	4.47344	4.47344	4.47344	1.25804	3.31615e-06	1.25804	0.71499	0.474615	1	17.5603	17.3363	35	35	17.5603	17.3363	17.5603	21.4954	21.8098	29	29	21.4954	21.8098	21.4954
nuoJ	Shigella flexneri 2457T	2382911	2383466	0.213675	0.213675	0.213675	1.00631	0.722419	0.722419	0.722419	1.02151	5.35527e-07	1.02151	0.0876841	0.930128	1	33.8704	33.5792	69	69	33.8704	33.5792	33.8704	34.0841	34.3016	47	47	34.0841	34.3016	34.0841
nuoK	Shigella flexneri 2457T	2382612	2382915	12.4438	12.4438	-12.4438	-1.62453	11.3412	11.3412	-11.3412	-1.55578	-8.40717e-06	-1.55578	-1.57045	0.116312	0.579406	32.3686	31.747	36	36	32.3686	31.747	32.3686	19.9249	20.4058	15	15	19.9249	20.4058	19.9249
nuoL	Shigella flexneri 2457T	2380774	2382616	3.96441	3.96441	3.96441	1.17989	4.64573	4.64573	4.64573	1.21442	3.44387e-06	1.21442	0.670709	0.502406	1	22.0374	21.6664	149	149	22.0374	21.6664	22.0374	26.0019	26.3121	119	119	26.0019	26.3121	26.0019
nuoM	Shigella flexneri 2457T	2379081	2380611	1.41759	1.41759	1.41759	1.06369	1.97566	1.97566	1.97566	1.09013	1.46455e-06	1.09013	0.291885	0.770374	1	22.2578	21.9196	125	125	22.2578	21.9196	22.2578	23.6754	23.8953	90	90	23.6754	23.8953	23.6754
nuoN	Shigella flexneri 2457T	2377617	2378895	16.1591	16.1591	-16.1591	-1.24203	14.8268	14.8268	-14.8268	-1.2222	-1.0991e-05	-1.2222	-1.21763	0.223366	0.799009	82.9246	81.5545	389	389	82.9246	81.5545	82.9246	66.7655	66.7278	212	212	66.7655	66.7278	66.7655
nupC	Shigella flexneri 2457T	2494018	2495221	96.0239	96.0239	-96.0239	-1.3937	87.7224	87.7224	-87.7224	-1.35364	-6.50284e-05	-1.35364	-3.63088	0.000282457	0.00505981	339.922	335.78	1501	1501	339.922	335.78	339.922	243.898	248.058	729	729	243.898	248.058	243.898
nupG	Shigella flexneri 2457T	3039940	3041245	20.7625	20.7625	-20.7625	-1.21928	17.9596	17.9596	-17.9596	-1.18774	-1.33134e-05	-1.18774	-1.24149	0.214426	0.789665	115.446	113.623	553	553	115.446	113.623	115.446	94.6836	95.6638	307	307	94.6836	95.6638	94.6836
nusA	Shigella flexneri 2457T	3299337	3300825	17.4832	17.4832	-17.4832	-1.14657	11.5062	11.5062	-11.5062	-1.09445	-8.52949e-06	-1.09445	-0.720367	0.471299	1	136.767	133.328	747	747	136.767	133.328	136.767	119.284	121.822	441	441	119.284	121.822	119.284
nusB	Shigella flexneri 2457T	363768	364188	97.3647	97.3647	-97.3647	-1.63901	90.4475	90.4475	-90.4475	-1.58374	-6.70485e-05	-1.58374	-4.52083	6.15996e-06	0.000157975	249.733	245.392	385	385	249.733	245.392	249.733	152.368	154.944	159	159	152.368	154.944	152.368
nusG	Shigella flexneri 2457T	3575177	3575723	170.744	170.744	-170.744	-1.31429	211.983	211.983	-211.983	-1.39016	-0.000157142	-1.39016	-5.88393	4.00697e-09	1.59195e-07	714.022	755.301	1431	1431	714.022	755.301	714.022	543.278	543.318	737	737	543.278	543.318	543.278
ogt	Shigella flexneri 2457T	1400610	1401126	4.19223	4.19223	4.19223	1.04994	7.11544	7.11544	7.11544	1.08654	5.27466e-06	1.08654	0.543259	0.586951	1	83.9483	82.2224	159	159	83.9483	82.2224	83.9483	88.1406	89.3379	113	113	88.1406	89.3379	88.1406
ompA	Shigella flexneri 2457T	1010043	1011090	1650.34	1650.34	-1650.34	-1.54963	1400.78	1400.78	-1400.78	-1.45504	-0.0010384	-1.45504	-16.1365	1.42175e-58	1.60261e-56	4653.01	4479.18	17882	17882	4653.01	4479.18	4653.01	3002.67	3078.39	7811	7811	3002.67	3078.39	3002.67
ompC	Shigella flexneri 2457T	2312488	2313610	3287.18	3287.18	3287.18	1.20018	6794.91	6794.91	6794.91	1.41504	0.00503705	1.41504	34.4329	0	0	16421.2	16371.9	67629	67629	16421.2	16371.9	16421.2	19708.4	23166.8	54941	54941	19708.4	23166.8	19708.4
ompF	Shigella flexneri 2457T	975086	976175	275.781	275.781	275.781	1.12185	168.536	168.536	168.536	1.07417	0.000124935	1.07417	2.45708	0.0140073	0.130893	2263.3	2272.29	9047	9047	2263.3	2272.29	2263.3	2539.08	2440.83	6870	6870	2539.08	2440.83	2539.08
ompG	Shigella flexneri 2457T	1376709	1377612	1.58418	1.58418	1.58418	1.47735	1.83137	1.83137	1.83137	1.57624	1.35759e-06	1.57624	0.640024	0.522157	1	3.31871	3.17816	11	11	3.31871	3.17816	3.31871	4.90289	5.00953	11	11	4.90289	5.00953	4.90289
ompR	Shigella flexneri 2457T	4266805	4267525	5.12963	5.12963	5.12963	1.06425	7.82471	7.82471	7.82471	1.09955	5.80044e-06	1.09955	0.609122	0.542443	1	79.8389	78.6009	211	211	79.8389	78.6009	79.8389	84.9685	86.4256	152	152	84.9685	86.4256	84.9685
ompX	Shigella flexneri 2457T	790668	791184	1300.09	1300.09	1300.09	1.18846	2057.9	2057.9	2057.9	1.31396	0.00152551	1.31396	16.7579	0	0	6898.55	6554.58	13066	13066	6898.55	6554.58	6898.55	8198.63	8612.47	10511	10511	8198.63	8612.47	8198.63
oppA	Shigella flexneri 2457T	1296129	1297761	28.6904	28.6904	-28.6904	-1.20482	21.6279	21.6279	-21.6279	-1.15004	-1.60327e-05	-1.15004	-1.2286	0.219221	0.794738	168.77	165.776	1011	1011	168.77	165.776	168.77	140.08	144.148	568	568	140.08	144.148	140.08
oppB	Shigella flexneri 2457T	1297846	1298767	1.81407	1.81407	-1.81407	-1.08302	1.29239	1.29239	-1.29239	-1.05828	-9.58044e-07	-1.05828	-0.191294	0.848295	1	23.6644	23.4686	80	80	23.6644	23.4686	23.6644	21.8503	22.1762	50	50	21.8503	22.1762	21.8503
oppC	Shigella flexneri 2457T	1298781	1299690	1.74297	1.74297	-1.74297	-1.10935	1.30784	1.30784	-1.30784	-1.08085	-9.69499e-07	-1.08085	-0.225426	0.821648	1	17.6829	17.4837	59	59	17.6829	17.4837	17.6829	15.9399	16.1759	36	36	15.9399	16.1759	15.9399
oppD	Shigella flexneri 2457T	1299701	1300715	9.35579	9.35579	9.35579	1.8291	9.87563	9.87563	9.87563	1.88253	7.32078e-06	1.88253	1.73885	0.0820609	0.463038	11.2843	11.1902	42	42	11.2843	11.1902	11.2843	20.6401	21.0658	52	52	20.6401	21.0658	20.6401
oppF	Shigella flexneri 2457T	1300711	1301716	0.611034	0.611034	0.611034	1.02853	1.44586	1.44586	1.44586	1.06912	1.07181e-06	1.06912	0.219769	0.826051	1	21.4154	20.9188	79	79	21.4154	20.9188	21.4154	22.0264	22.3647	55	55	22.0264	22.3647	22.0264
oraA	Shigella flexneri 2457T	2790272	2790773	9.86026	9.86026	-9.86026	-1.24548	10.0262	10.0262	-10.0262	-1.24819	-7.43237e-06	-1.24819	-1.05208	0.292761	0.89916	50.0282	50.4233	92	92	50.0282	50.4233	50.0282	40.1679	40.3972	50	50	40.1679	40.3972	40.1679
ordL	Shigella flexneri 2457T	1358243	1359524	0.193403	0.193403	0.193403	1.18188	0.4733	0.4733	0.4733	1.50357	3.50856e-07	1.50357	0.308546	0.757667	1	1.06337	0.939884	5	5	1.06337	0.939884	1.06337	1.25678	1.41318	4	4	1.25678	1.41318	1.25678
osmB	Shigella flexneri 2457T	1337259	1337478	7.68945	7.68945	-7.68945	-1.523	7.07252	7.07252	-7.07252	-1.47303	-5.24284e-06	-1.47303	-1.16311	0.244785	0.832749	22.392	22.0239	18	18	22.392	22.0239	22.392	14.7026	14.9514	8	8	14.7026	14.9514	14.7026
osmC	Shigella flexneri 2457T	1818047	1818479	23.1306	23.1306	23.1306	1.10693	31.8856	31.8856	31.8856	1.15003	2.36367e-05	1.15003	1.49177	0.13576	0.631171	216.309	212.528	343	343	216.309	212.528	216.309	239.44	244.414	257	257	239.44	244.414	239.44
osmE	Shigella flexneri 2457T	1561570	1561909	18.238	18.238	-18.238	-1.10895	16.078	16.078	-16.078	-1.09459	-1.19186e-05	-1.09459	-0.852159	0.394126	0.995774	185.642	186.052	231	231	185.642	186.052	185.642	167.404	169.974	141	141	167.404	169.974	167.404
osmY	Shigella flexneri 2457T	4570417	4571023	3.84386	3.84386	3.84386	1.09942	4.21302	4.21302	4.21302	1.11054	3.1231e-06	1.11054	0.469745	0.638537	1	38.6625	38.1138	86	86	38.6625	38.1138	38.6625	42.5064	42.3268	64	64	42.5064	42.3268	42.5064
otsA	Shigella flexneri 2457T	1954081	1954393	2.50089	2.50089	2.50089	1.47735	2.76746	2.76746	2.76746	1.53751	2.05151e-06	1.53751	0.765654	0.443882	1	5.23916	5.14864	6	6	5.23916	5.14864	5.23916	7.74005	7.9161	6	6	7.74005	7.9161	7.74005
otsB	Shigella flexneri 2457T	1954525	1955326	0.35553	0.35553	-0.35553	-1.35378	0.0822365	0.0822365	-0.0822365	-1.07229	-6.09617e-08	-1.07229	-0.0535623	0.957284	1	1.36048	1.21976	4	4	1.36048	1.21976	1.36048	1.00495	1.13752	2	2	1.00495	1.13752	1.00495
oxyR	Shigella flexneri 2457T	3593789	3594707	2.7511	2.7511	-2.7511	-1.01829	3.88303	3.88303	3.88303	1.026	2.87848e-06	1.026	0.22324	0.823349	1	153.134	149.35	516	516	153.134	149.35	153.134	150.383	153.233	343	343	150.383	153.233	150.383
oxyS	Shigella flexneri 2457T	3594802	3594911	0	0	0	1	0	0	0	1	0	1	0	1	1	0	0	0	0	0	0	0	0	0	0	0	0	0	0
pabA	Shigella flexneri 2457T	4312664	4313228	2.15102	2.15102	-2.15102	-1.15071	1.60439	1.60439	-1.60439	-1.11001	-1.18933e-06	-1.11001	-0.289224	0.77241	1	16.4235	16.1881	34	34	16.4235	16.1881	16.4235	14.2724	14.5838	20	20	14.2724	14.5838	14.2724
pabB	Shigella flexneri 2457T	1491051	1492413	3.01367	3.01367	-3.01367	-1.40793	2.78889	2.78889	-2.78889	-1.36657	-2.0674e-06	-1.36657	-0.657255	0.511017	1	10.4014	10.3971	52	52	10.4014	10.3971	10.4014	7.38771	7.60817	25	25	7.38771	7.60817	7.38771
pabC	Shigella flexneri 2457T	1143907	1144717	1.54565	1.54565	1.54565	1.05282	2.55476	2.55476	2.55476	1.08821	1.89384e-06	1.08821	0.328521	0.742518	1	29.2617	28.9607	87	87	29.2617	28.9607	29.2617	30.8073	31.5155	62	62	30.8073	31.5155	30.8073
padI	Shigella flexneri 2457T	2832133	2832727	1.02119	1.02119	-1.02119	-1.15071	0.630648	0.630648	-0.630648	-1.09067	-4.67498e-07	-1.09067	-0.165379	0.868646	1	7.79699	7.58616	17	17	7.79699	7.58616	7.79699	6.7758	6.95552	10	10	6.7758	6.95552	6.7758
pal	Shigella flexneri 2457T	573765	574287	175.029	175.029	175.029	1.06551	68.8338	68.8338	68.8338	1.02555	5.10264e-05	1.02555	0.932728	0.35096	0.960533	2671.65	2694.2	5119	5119	2671.65	2694.2	2671.65	2846.68	2763.04	3692	3692	2846.68	2763.04	2846.68
panB	Shigella flexneri 2457T	146388	147183	6.92914	6.92914	-6.92914	-1.13966	7.49199	7.49199	-7.49199	-1.15254	-5.5538e-06	-1.15254	-0.728655	0.466213	1	56.5433	56.6074	165	165	56.5433	56.6074	56.5433	49.6142	49.1154	98	98	49.6142	49.1154	49.6142
panC	Shigella flexneri 2457T	145525	146377	11.7044	11.7044	-11.7044	-1.18085	10.8236	10.8236	-10.8236	-1.16705	-8.02351e-06	-1.16705	-0.913456	0.361003	0.970483	76.4228	75.6157	239	239	76.4228	75.6157	76.4228	64.7184	64.7921	137	137	64.7184	64.7921	64.7184
panD	Shigella flexneri 2457T	143895	144276	75.7232	75.7232	75.7232	1.10163	5.44992	5.44992	5.44992	1.007	4.04001e-06	1.007	0.137945	0.890284	1	745.088	778.168	1042	1042	745.088	778.168	745.088	820.811	783.618	777	777	820.811	783.618	820.811
panF	Shigella flexneri 2457T	3385260	3386712	5.79886	5.79886	-5.79886	-1.523	5.449	5.449	-5.449	-1.48802	-4.03933e-06	-1.48802	-1.03384	0.301212	0.910776	16.8865	16.6145	90	90	16.8865	16.6145	16.8865	11.0877	11.1655	40	40	11.0877	11.1655	11.0877
parA_2	Shigella flexneri 2457T	2602154	2602892	4.30086	4.30086	4.30086	1.04283	7.39921	7.39921	7.39921	1.07498	5.48502e-06	1.07498	0.517109	0.60508	1	100.41	98.6792	272	272	100.41	98.6792	100.41	104.711	106.078	192	192	104.711	106.078	104.711
parC	Shigella flexneri 2457T	3147818	3150077	4.09006	4.09006	-4.09006	-1.09605	4.10495	4.10495	-4.10495	-1.0965	-3.04299e-06	-1.0965	-0.434698	0.663782	1	46.6723	46.6411	387	387	46.6723	46.6411	46.6723	42.5823	42.5361	239	239	42.5823	42.5361	42.5823
parE	Shigella flexneri 2457T	3155302	3157195	59.8359	59.8359	-59.8359	-1.68809	55.0512	55.0512	-55.0512	-1.62401	-4.08093e-05	-1.62401	-3.61839	0.000296448	0.00526331	146.796	143.273	1020	1020	146.796	143.273	146.796	86.96	88.2222	409	409	86.96	88.2222	86.96
pbpC	Shigella flexneri 2457T	2628054	2630154	50.2261	50.2261	-50.2261	-1.11837	52.1935	52.1935	-52.1935	-1.12344	-3.86909e-05	-1.12344	-1.74214	0.0814835	0.461446	474.558	475.028	3658	3658	474.558	475.028	474.558	424.332	422.835	2214	2214	424.332	422.835	424.332
pbpG	Shigella flexneri 2457T	2226196	2227129	18.8113	18.8113	-18.8113	-1.33804	18.5946	18.5946	-18.5946	-1.33541	-1.37841e-05	-1.33541	-1.63423	0.102211	0.533857	74.46	74.0327	255	255	74.46	74.0327	74.46	55.6487	55.438	129	129	55.6487	55.438	55.6487
pckA	Shigella flexneri 2457T	4268949	4270572	21.6183	21.6183	21.6183	1.20282	25.7277	25.7277	25.7277	1.24478	1.90719e-05	1.24478	1.67502	0.0939313	0.507564	106.591	105.107	635	635	106.591	105.107	106.591	128.209	130.834	517	517	128.209	130.834	128.209
pcm	Shigella flexneri 2457T	2835733	2836360	14.9835	14.9835	14.9835	1.3555	15.0227	15.0227	15.0227	1.35492	1.11363e-05	1.35492	1.50474	0.132392	0.624702	42.1472	42.3268	97	97	42.1472	42.3268	42.1472	57.1307	57.3495	89	89	57.1307	57.3495	57.1307
pcnB	Shigella flexneri 2457T	148997	150362	36.1853	36.1853	-36.1853	-1.52445	35.0053	35.0053	-35.0053	-1.5095	-2.59494e-05	-1.5095	-2.66599	0.00767621	0.0823154	105.182	103.711	527	527	105.182	103.711	105.182	68.997	68.7057	234	234	68.997	68.7057	68.997
pdhR	Shigella flexneri 2457T	119842	120607	83.7097	83.7097	-83.7097	-2.01342	79.2558	79.2558	-79.2558	-1.9412	-5.87521e-05	-1.9412	-5.03635	4.74517e-07	1.39393e-05	166.311	163.463	467	467	166.311	163.463	166.311	82.601	84.2071	157	157	82.601	84.2071	82.601
pdxA	Shigella flexneri 2457T	51230	52220	7.29114	7.29114	-7.29114	-1.27173	6.82752	6.82752	-6.82752	-1.25241	-5.06122e-06	-1.25241	-0.874712	0.381731	0.984219	34.1233	33.877	124	124	34.1233	33.877	34.1233	26.8322	27.0494	66	66	26.8322	27.0494	26.8322
pdxB	Shigella flexneri 2457T	2424283	2425420	60.3389	60.3389	-60.3389	-1.30116	55.9351	55.9351	-55.9351	-1.2809	-4.14645e-05	-1.2809	-2.62485	0.00866876	0.0907505	260.695	255.06	1088	1088	260.695	255.06	260.695	200.356	199.125	566	566	200.356	199.125	200.356
pdxH	Shigella flexneri 2457T	1733706	1734363	6.66622	6.66622	6.66622	1.11321	6.90372	6.90372	6.90372	1.11767	5.11772e-06	1.11767	0.619369	0.535673	1	58.8827	58.6719	142	142	58.8827	58.6719	58.8827	65.5489	65.5756	107	107	65.5489	65.5756	65.5489
pdxJ	Shigella flexneri 2457T	2691656	2692388	4.23485	4.23485	-4.23485	-1.0186	6.24871	6.24871	6.24871	1.02753	4.63215e-06	1.02753	0.291292	0.770828	1	231.868	227.002	623	623	231.868	227.002	231.868	227.634	233.25	414	414	227.634	233.25	227.634
pdxK	Shigella flexneri 2457T	2511818	2512670	13.3187	13.3187	-13.3187	-1.29678	13.0348	13.0348	-13.0348	-1.2896	-9.66264e-06	-1.2896	-1.28405	0.199125	0.766599	58.1964	58.0439	182	182	58.1964	58.0439	58.1964	44.8777	45.0091	95	95	44.8777	45.0091	44.8777
pdxY	Shigella flexneri 2457T	1731381	1732245	24.5306	24.5306	-24.5306	-1.17553	18.0533	18.0533	-18.0533	-1.12588	-1.33829e-05	-1.12588	-1.03399	0.301142	0.910776	164.281	161.468	521	521	164.281	161.468	164.281	139.751	143.415	300	300	139.751	143.415	139.751
pepA	Shigella flexneri 2457T	4393842	4395354	13.0457	13.0457	-13.0457	-1.1247	10.0096	10.0096	-10.0096	-1.09456	-7.42012e-06	-1.09456	-0.672257	0.50142	1	117.659	115.864	653	653	117.659	115.864	117.659	104.614	105.855	393	393	104.614	105.855	104.614
pepB	Shigella flexneri 2457T	2633815	2635099	1.78978	1.78978	1.78978	1.13828	2.27963	2.27963	2.27963	1.17934	1.68989e-06	1.17934	0.433119	0.664928	1	12.9428	12.7115	61	61	12.9428	12.7115	12.9428	14.7326	14.9911	47	47	14.7326	14.9911	14.7326
pepD	Shigella flexneri 2457T	305139	306597	20.7377	20.7377	-20.7377	-1.13634	15.8434	15.8434	-15.8434	-1.10259	-1.17447e-05	-1.10259	-0.879292	0.379243	0.984043	172.842	170.271	925	925	172.842	170.271	172.842	152.104	154.428	551	551	152.104	154.428	152.104
pepE	Shigella flexneri 2457T	3524524	3525214	16.0918	16.0918	16.0918	1.5583	16.6331	16.6331	16.6331	1.58444	1.23301e-05	1.58444	1.93946	0.052446	0.343522	28.8229	28.4597	73	73	28.8229	28.4597	28.8229	44.9147	45.0928	77	77	44.9147	45.0928	44.9147
pepN	Shigella flexneri 2457T	979812	982428	12.3768	12.3768	12.3768	1.28776	11.7053	11.7053	11.7053	1.27179	8.67712e-06	1.27179	1.18341	0.236648	0.822106	43.0107	43.0669	413	413	43.0107	43.0669	43.0107	55.3875	54.7722	360	360	55.3875	54.7722	55.3875
pepP	Shigella flexneri 2457T	2979517	2980843	4.5739	4.5739	-4.5739	-1.10465	4.78916	4.78916	-4.78916	-1.10934	-3.55019e-06	-1.10934	-0.498257	0.618303	1	48.2824	48.5896	235	235	48.2824	48.5896	48.2824	43.7085	43.8005	144	144	43.7085	43.8005	43.7085
pepQ	Shigella flexneri 2457T	3727868	3729200	12.3043	12.3043	-12.3043	-1.12886	9.87876	9.87876	-9.87876	-1.10231	-7.3231e-06	-1.10231	-0.693395	0.488062	1	107.788	106.435	527	527	107.788	106.435	107.788	95.4838	96.5561	316	316	95.4838	96.5561	95.4838
pepT	Shigella flexneri 2457T	1175191	1176418	1.40479	1.40479	1.40479	1.03766	2.27306	2.27306	2.27306	1.06155	1.68501e-06	1.06155	0.260509	0.794471	1	37.3018	36.9311	168	168	37.3018	36.9311	37.3018	38.7065	39.2041	118	118	38.7065	39.2041	38.7065
perM	Shigella flexneri 2457T	2581142	2582204	3.50301	3.50301	-3.50301	-1.18124	2.8297	2.8297	-2.8297	-1.14367	-2.09765e-06	-1.14367	-0.435491	0.663206	1	22.8313	22.5254	89	89	22.8313	22.5254	22.8313	19.3283	19.6957	51	51	19.3283	19.6957	19.3283
pfkA	Shigella flexneri 2457T	3649721	3650666	87.1733	87.1733	-87.1733	-1.49439	81.1012	81.1012	-81.1012	-1.45712	-6.01201e-05	-1.45712	-3.88465	0.000102478	0.00201916	263.499	258.518	914	914	263.499	258.518	263.499	176.326	177.417	414	414	176.326	177.417	176.326
pfkB	Shigella flexneri 2457T	1577876	1578806	4.62687	4.62687	-4.62687	-1.82239	4.52763	4.52763	-4.52763	-1.79103	-3.35632e-06	-1.79103	-1.1328	0.2573	0.851361	10.253	10.2513	35	35	10.253	10.2513	10.253	5.6261	5.72369	13	13	5.6261	5.72369	5.6261
pflA	Shigella flexneri 2457T	936726	937467	5.98315	5.98315	5.98315	1.03577	11.1967	11.1967	11.1967	1.06818	8.30009e-06	1.06818	0.6076	0.543453	1	167.285	164.214	455	455	167.285	164.214	167.285	173.268	175.411	319	319	173.268	175.411	173.268
pflB	Shigella flexneri 2457T	937658	939941	197.264	197.264	-197.264	-1.35921	230.584	230.584	-230.584	-1.41694	-0.000170931	-1.41694	-6.30857	2.81679e-10	1.26787e-08	746.425	783.618	6255	6255	746.425	783.618	746.425	549.16	553.034	3115	3115	549.16	553.034	549.16
pflC	Shigella flexneri 2457T	3611014	3611893	0.485971	0.485971	-0.485971	-1.35378	0.206438	0.206438	-0.206438	-1.13496	-1.53032e-07	-1.13496	-0.114235	0.909051	1	1.85963	1.73607	6	6	1.85963	1.73607	1.85963	1.37366	1.52963	3	3	1.37366	1.52963	1.37366
pflD	Shigella flexneri 2457T	3611858	3614156	0.414745	0.414745	-0.414745	-1.10764	0.118528	0.118528	-0.118528	-1.02977	-8.78647e-08	-1.02977	-0.0416959	0.966741	1	4.26793	4.09969	36	36	4.26793	4.09969	4.26793	3.85318	3.98116	22	22	3.85318	3.98116	3.85318
pfs	Shigella flexneri 2457T	169600	170299	30.9677	30.9677	30.9677	1.06145	22.897	22.897	22.897	1.04488	1.69735e-05	1.04488	0.709016	0.478314	1	503.948	510.204	1293	1293	503.948	510.204	503.948	534.916	533.101	929	929	534.916	533.101	534.916
pgi	Shigella flexneri 2457T	3415733	3417383	67.0926	67.0926	67.0926	1.14348	59.9982	59.9982	59.9982	1.12749	4.44766e-05	1.12749	1.89648	0.0578969	0.367312	467.599	470.626	2832	2832	467.599	470.626	467.599	534.692	530.625	2192	2192	534.692	530.625	534.692
pgk	Shigella flexneri 2457T	2997640	2998804	22.1802	22.1802	-22.1802	-1.04882	23.7289	23.7289	-23.7289	-1.05229	-1.75902e-05	-1.05229	-0.777688	0.436753	1	476.529	477.518	2036	2036	476.529	477.518	476.529	454.349	453.789	1314	1314	454.349	453.789	454.349
pgm	Shigella flexneri 2457T	632765	634406	27.1598	27.1598	-27.1598	-1.19917	21.786	21.786	-21.786	-1.15676	-1.61499e-05	-1.15676	-1.25845	0.20823	0.778172	163.528	160.758	985	985	163.528	160.758	163.528	136.368	138.972	556	556	136.368	138.972	136.368
pgpA	Shigella flexneri 2457T	365220	365739	15.938	15.938	-15.938	-2.2845	15.3509	15.3509	-15.3509	-2.21651	-1.13796e-05	-2.21651	-2.40955	0.0159723	0.144977	28.3459	27.9697	54	54	28.3459	27.9697	28.3459	12.4079	12.6188	16	16	12.4079	12.6188	12.4079
pgpB	Shigella flexneri 2457T	1333480	1334245	6.20167	6.20167	6.20167	1.20249	7.16905	7.16905	7.16905	1.23881	5.3144e-06	1.23881	0.874493	0.38185	0.984219	30.6268	30.0195	86	86	30.6268	30.0195	30.6268	36.8285	37.1885	70	70	36.8285	37.1885	36.8285
pgsA	Shigella flexneri 2457T	1965206	1965755	55.8978	55.8978	55.8978	1.24224	64.7624	64.7624	64.7624	1.28655	4.80082e-05	1.28655	2.84913	0.0043839	0.0550485	230.752	226.009	465	465	230.752	226.009	230.752	286.65	290.771	391	391	286.65	290.771	286.65
pheA	Shigella flexneri 2457T	2731029	2732190	29.34	29.34	-29.34	-1.18201	25.9301	25.9301	-25.9301	-1.15767	-1.92219e-05	-1.15767	-1.3766	0.168637	0.712626	190.541	190.393	812	812	190.541	190.393	190.541	161.201	164.463	465	465	161.201	164.463	161.201
pheL	Shigella flexneri 2457T	2730883	2730931	0	0	0	1	0	0	0	1	0	1	0	1	1	0	0	0	0	0	0	0	0	0	0	0	0	0	0
pheM	Shigella flexneri 2457T	1586113	1586158	0	0	0	1	0	0	0	1	0	1	0	1	1	0	0	0	0	0	0	0	0	0	0	0	0	0	0
pheP	Shigella flexneri 2457T	499988	501365	69.0382	69.0382	-69.0382	-1.56642	66.4367	66.4367	-66.4367	-1.53427	-4.92494e-05	-1.53427	-3.74271	0.000182054	0.0033809	190.923	190.786	965	965	190.923	190.786	190.923	121.885	124.35	417	417	121.885	124.35	121.885
pheS	Shigella flexneri 2457T	1586440	1587424	42.9214	42.9214	-42.9214	-1.39449	36.6615	36.6615	-36.6615	-1.33018	-2.71771e-05	-1.33018	-2.27934	0.022647	0.185423	151.723	147.695	548	548	151.723	147.695	151.723	108.801	111.034	266	266	108.801	111.034	108.801
pheT	Shigella flexneri 2457T	1587438	1589826	65.8832	65.8832	-65.8832	-1.36912	60.6299	60.6299	-60.6299	-1.3377	-4.49448e-05	-1.3377	-2.95969	0.00307947	0.0401242	244.371	240.17	2142	2142	244.371	240.17	244.371	178.488	179.54	1059	1059	178.488	179.54	178.488
pheU	Shigella flexneri 2457T	4458363	4458439	0	0	0	1	0	0	0	1	0	1	0	1	1	0	0	0	0	0	0	0	0	0	0	0	0	0	0
pheV	Shigella flexneri 2457T	3044639	3044715	0	0	0	1	0	0	0	1	0	1	0	1	1	0	0	0	0	0	0	0	0	0	0	0	0	0	0
phnA	Shigella flexneri 2457T	3490010	3490346	41.1761	41.1761	41.1761	1.31939	46.1802	46.1802	46.1802	1.36602	3.42333e-05	1.36602	2.67297	0.00751828	0.0813418	128.921	126.169	159	159	128.921	126.169	128.921	170.097	172.35	142	142	170.097	172.35	170.097
phnB	Shigella flexneri 2457T	3489409	3489853	3.17917	3.17917	-3.17917	-1.43839	2.92667	2.92667	-2.92667	-1.39073	-2.16953e-06	-1.39073	-0.691608	0.489184	1	10.4311	10.417	17	17	10.4311	10.417	10.4311	7.25194	7.49031	8	8	7.25194	7.49031	7.25194
phnC	Shigella flexneri 2457T	3488488	3489277	2.62881	2.62881	-2.62881	-2.03067	2.41598	2.41598	-2.41598	-1.90259	-1.79096e-06	-1.90259	-0.866764	0.386072	0.988009	5.17939	5.0927	15	15	5.17939	5.0927	5.17939	2.55059	2.67671	5	5	2.55059	2.67671	2.55059
phnD	Shigella flexneri 2457T	3487447	3488464	10.2272	10.2272	-10.2272	-1.49697	9.1468	9.1468	-9.1468	-1.43501	-6.7805e-06	-1.43501	-1.27832	0.201136	0.769462	30.8064	30.1732	115	115	30.8064	30.1732	30.8064	20.5792	21.0264	52	52	20.5792	21.0264	20.5792
phnE	Shigella flexneri 2457T	3487168	3487393	9.46718	9.46718	9.46718	2.95469	9.94008	9.94008	9.94008	3.12433	7.36856e-06	3.12433	2.26272	0.023653	0.192037	4.84331	4.67917	4	4	4.84331	4.67917	4.84331	14.3105	14.6192	8	8	14.3105	14.6192	14.3105
phoA	Shigella flexneri 2457T	256523	258008	1.30855	1.30855	-1.30855	-1.09656	0.842239	0.842239	-0.842239	-1.06137	-6.2435e-07	-1.06137	-0.15835	0.874181	1	14.8601	14.5663	81	81	14.8601	14.5663	14.8601	13.5516	13.7241	50	50	13.5516	13.7241	13.5516
phoB	Shigella flexneri 2457T	345783	346473	11.7543	11.7543	-11.7543	-1.59268	10.6203	10.6203	-10.6203	-1.52567	-7.87282e-06	-1.52567	-1.48676	0.137079	0.633753	31.5868	30.8239	80	80	31.5868	30.8239	31.5868	19.8325	20.2035	34	34	19.8325	20.2035	19.8325
phoE	Shigella flexneri 2457T	309150	310206	3.33299	3.33299	3.33299	1.06872	2.57588	2.57588	2.57588	1.05267	1.90949e-06	1.05267	0.257087	0.797112	1	48.5019	48.909	188	188	48.5019	48.909	48.5019	51.8349	51.4848	136	136	51.8349	51.4848	51.8349
phoH	Shigella flexneri 2457T	1072671	1073631	69.2029	69.2029	69.2029	1.50487	71.7199	71.7199	71.7199	1.53507	5.31658e-05	1.53507	3.89097	9.98469e-05	0.00198343	137.069	134.039	483	483	137.069	134.039	137.069	206.272	205.759	492	492	206.272	205.759	206.272
phoP	Shigella flexneri 2457T	1193852	1194524	39.6378	39.6378	39.6378	1.28672	44.2176	44.2176	44.2176	1.32807	3.27784e-05	1.32807	2.49637	0.0125472	0.12139	138.245	134.781	341	341	138.245	134.781	138.245	177.883	178.998	297	297	177.883	178.998	177.883
phoQ	Shigella flexneri 2457T	1192392	1193853	1.26941	1.26941	1.26941	1.02909	1.52225	1.52225	1.52225	1.03495	1.12844e-06	1.03495	0.161692	0.871548	1	43.6345	43.5563	234	234	43.6345	43.5563	43.6345	44.9039	45.0785	163	163	44.9039	45.0785	44.9039
phoR	Shigella flexneri 2457T	346530	347826	5.11825	5.11825	5.11825	1.2099	5.97222	5.97222	5.97222	1.2473	4.42719e-06	1.2473	0.810681	0.417549	1	24.3847	24.1502	116	116	24.3847	24.1502	24.3847	29.503	30.1224	95	95	29.503	30.1224	29.503
phoU	Shigella flexneri 2457T	3934223	3934949	17.4373	17.4373	-17.4373	-1.2401	16.0566	16.0566	-16.0566	-1.22009	-1.19027e-05	-1.22009	-1.26169	0.207061	0.777337	90.0615	89.0122	240	240	90.0615	89.0122	90.0615	72.6243	72.9556	131	131	72.6243	72.9556	72.6243
phpB	Shigella flexneri 2457T	676844	677456	0.110203	0.110203	-0.110203	-1.00508	0.670698	0.670698	0.670698	1.03135	4.97187e-07	1.03135	0.101737	0.918965	1	21.8127	21.3953	49	49	21.8127	21.3953	21.8127	21.7025	22.066	33	33	21.7025	22.066	21.7025
phrB	Shigella flexneri 2457T	612247	613666	3.78298	3.78298	-3.78298	-2.48193	3.59445	3.59445	-3.59445	-2.34087	-2.66456e-06	-2.34087	-1.2011	0.229711	0.811523	6.33572	6.27513	33	33	6.33572	6.27513	6.33572	2.55274	2.68068	9	9	2.55274	2.68068	2.55274
pic	Shigella flexneri 2457T	3059913	3063126	0.665706	0.665706	-0.665706	-1.03126	0.0540369	0.0540369	0.0540369	1.0025	4.00574e-08	1.0025	0.00821891	0.993442	1	21.9611	21.5867	259	259	21.9611	21.5867	21.9611	21.2954	21.6407	170	170	21.2954	21.6407	21.2954
pitA	Shigella flexneri 2457T	4158851	4160351	40.4481	40.4481	-40.4481	-1.44337	36.5433	36.5433	-36.5433	-1.39492	-2.70895e-05	-1.39492	-2.45488	0.0140934	0.131366	131.677	129.078	725	725	131.677	129.078	131.677	91.2294	92.5342	340	340	91.2294	92.5342	91.2294
pitB	Shigella flexneri 2457T	3118851	3120351	2.67881	2.67881	-2.67881	-1.9076	2.44113	2.44113	-2.44113	-1.78442	-1.8096e-06	-1.78442	-0.829283	0.406945	1	5.63035	5.55315	31	31	5.63035	5.55315	5.63035	2.95154	3.11202	11	11	2.95154	3.11202	2.95154
pldA	Shigella flexneri 2457T	3754437	3755307	14.5708	14.5708	-14.5708	-1.15748	11.7964	11.7964	-11.7964	-1.12542	-8.74463e-06	-1.12542	-0.834343	0.404088	1	107.096	105.855	342	342	107.096	105.855	107.096	92.5247	94.0582	200	200	92.5247	94.0582	92.5247
pldB	Shigella flexneri 2457T	3749976	3750999	6.61211	6.61211	6.61211	1.13642	5.68517	5.68517	5.68517	1.11636	4.2144e-06	1.11636	0.559096	0.576097	1	48.4686	48.8588	182	182	48.4686	48.8588	48.4686	55.0807	54.5439	140	140	55.0807	54.5439	55.0807
plsB	Shigella flexneri 2457T	3435890	3438374	12.4081	12.4081	-12.4081	-1.22724	13.145	13.145	-13.145	-1.24422	-9.74434e-06	-1.24422	-1.19605	0.231679	0.81432	67.0123	66.9692	611	611	67.0123	66.9692	67.0123	54.6041	53.8243	337	337	54.6041	53.8243	54.6041
plsC	Shigella flexneri 2457T	3146847	3147585	1.19469	1.19469	1.19469	1.01828	1.04299	1.04299	1.04299	1.01599	7.73163e-07	1.01599	0.0909421	0.927539	1	65.3404	65.2471	177	177	65.3404	65.2471	65.3404	66.535	66.2901	122	122	66.535	66.2901	66.535
plsX	Shigella flexneri 2457T	1138259	1139300	37.4684	37.4684	-37.4684	-1.20575	32.8705	32.8705	-32.8705	-1.18066	-2.43668e-05	-1.18066	-1.65033	0.0988766	0.524826	219.571	214.82	839	839	219.571	214.82	219.571	182.103	181.949	471	471	182.103	181.949	182.103
pmbA	Shigella flexneri 2457T	4420021	4421374	7.05793	7.05793	7.05793	1.381	7.53173	7.53173	7.53173	1.41242	5.58325e-06	1.41242	1.13473	0.256487	0.850803	18.5248	18.2623	92	92	18.5248	18.2623	18.5248	25.5828	25.794	86	86	25.5828	25.794	25.5828
pmrD	Shigella flexneri 2457T	2365457	2365709	8.32159	8.32159	-8.32159	-1.05371	2.86746	2.86746	-2.86746	-1.01819	-2.12564e-06	-1.01819	-0.160761	0.872282	1	163.245	160.528	151	151	163.245	160.528	163.245	154.924	157.661	97	97	154.924	157.661	154.924
pncB	Shigella flexneri 2457T	978344	979547	20.5485	20.5485	-20.5485	-1.32844	19.2328	19.2328	-19.2328	-1.30809	-1.42572e-05	-1.30809	-1.60231	0.109088	0.558931	83.1122	81.6585	367	367	83.1122	81.6585	83.1122	62.5638	62.4258	187	187	62.5638	62.4258	62.5638
pnp	Shigella flexneri 2457T	3292355	3294560	181.213	181.213	-181.213	-1.60498	179.175	179.175	-179.175	-1.59211	-0.000132822	-1.59211	-6.39853	1.56908e-10	7.31281e-09	480.748	481.778	3891	3891	480.748	481.778	480.748	299.535	302.603	1641	1641	299.535	302.603	299.535
pntA	Shigella flexneri 2457T	1690645	1692193	22.3351	22.3351	22.3351	1.16024	28.4367	28.4367	28.4367	1.20819	2.108e-05	1.20819	1.63747	0.101532	0.532798	139.386	136.591	792	792	139.386	136.591	139.386	161.721	165.028	622	622	161.721	165.028	161.721
pntB	Shigella flexneri 2457T	1689246	1690635	17.3164	17.3164	17.3164	1.1373	23.706	23.706	23.706	1.19145	1.75732e-05	1.19145	1.43918	0.1501	0.671157	126.117	123.822	643	643	126.117	123.822	126.117	143.433	147.528	495	495	143.433	147.528	143.433
pnuC	Shigella flexneri 2457T	570180	570900	3.64546	3.64546	-3.64546	-1.23291	3.16945	3.16945	-3.16945	-1.20042	-2.34951e-06	-1.20042	-0.537293	0.591065	1	19.2976	18.9836	51	51	19.2976	18.9836	19.2976	15.6521	15.8141	28	28	15.6521	15.8141	15.6521
polA	Shigella flexneri 2457T	3710779	3713566	1.71606	1.71606	1.71606	1.02782	1.59745	1.59745	1.59745	1.02592	1.18419e-06	1.02592	0.142975	0.88631	1	61.6818	61.6219	631	631	61.6818	61.6219	61.6818	63.3979	63.2193	439	439	63.3979	63.2193	63.3979
polB	Shigella flexneri 2457T	60841	63193	1.42634	1.42634	-1.42634	-1.14371	1.25829	1.25829	-1.25829	-1.12604	-9.32769e-07	-1.12604	-0.273127	0.784756	1	11.3515	11.2414	98	98	11.3515	11.2414	11.3515	9.92516	9.98308	58	58	9.92516	9.98308	9.92516
potA	Shigella flexneri 2457T	1173805	1174942	30.4707	30.4707	-30.4707	-1.46782	29.1934	29.1934	-29.1934	-1.44799	-2.1641e-05	-1.44799	-2.31144	0.0208085	0.174496	95.6042	94.3593	399	399	95.6042	94.3593	95.6042	65.1335	65.1659	184	184	65.1335	65.1659	65.1335
potB	Shigella flexneri 2457T	1172964	1173792	15.1114	15.1114	-15.1114	-1.49345	14.2389	14.2389	-14.2389	-1.45364	-1.05553e-05	-1.45364	-1.62254	0.104687	0.54319	45.735	45.6269	139	139	45.735	45.6269	45.735	30.6237	31.388	63	63	30.6237	31.388	30.6237
potC	Shigella flexneri 2457T	1172173	1172968	10.0034	10.0034	10.0034	1.18955	9.09407	9.09407	9.09407	1.17004	6.74142e-06	1.17004	0.844176	0.398571	0.999212	52.7738	53.4813	154	154	52.7738	53.4813	52.7738	62.7771	62.5753	124	124	62.7771	62.5753	62.7771
potD	Shigella flexneri 2457T	1171130	1172177	3.34009	3.34009	-3.34009	-1.01283	3.99491	3.99491	3.99491	1.0154	2.96142e-06	1.0154	0.174752	0.861275	1	263.589	259.354	1013	1013	263.589	259.354	263.589	260.249	263.349	677	677	260.249	263.349	260.249
potE	Shigella flexneri 2457T	631390	632710	4.74632	4.74632	-4.74632	-1.35378	4.36961	4.36961	-4.36961	-1.32158	-3.23918e-06	-1.32158	-0.778	0.436569	1	18.1624	17.9574	88	88	18.1624	17.9574	18.1624	13.4161	13.5877	44	44	13.4161	13.5877	13.4161
potF	Shigella flexneri 2457T	835357	836470	0.428956	0.428956	0.428956	1.03729	0.711871	0.711871	0.711871	1.0624	5.27708e-07	1.0624	0.146763	0.883319	1	11.5045	11.4077	47	47	11.5045	11.4077	11.5045	11.9334	12.1196	33	33	11.9334	12.1196	11.9334
potG	Shigella flexneri 2457T	836483	837698	0.0867161	0.0867161	0.0867161	1.05525	0.360929	0.360929	0.360929	1.2554	2.67556e-07	1.2554	0.202167	0.839786	1	1.56959	1.41318	7	7	1.56959	1.41318	1.56959	1.65631	1.77411	5	5	1.65631	1.77411	1.65631
potH	Shigella flexneri 2457T	837707	838661	1.26567	1.26567	1.26567	#DIV/0!	1.4225	1.4225	1.4225	#DIV/0!	1.0545e-06	#DIV/0!	1.19269	0.232992	0.816947	0	0	0	0	0	0	0	1.26567	1.4225	3	3	1.26567	1.4225	1.26567
potI	Shigella flexneri 2457T	838657	839503	3.7398	3.7398	-3.7398	-2.57218	3.55367	3.55367	-3.55367	-2.44385	-2.63433e-06	-2.44385	-1.22062	0.222232	0.797244	6.11854	6.01492	19	19	6.11854	6.01492	6.11854	2.37874	2.46125	5	5	2.37874	2.46125	2.37874
poxB	Shigella flexneri 2457T	853383	855102	0.0325698	0.0325698	0.0325698	1.01082	0.293093	0.293093	0.293093	1.10124	2.17269e-07	1.10124	0.118833	0.905408	1	3.01122	2.89508	19	19	3.01122	2.89508	3.01122	3.04379	3.18817	13	13	3.04379	3.18817	3.04379
ppa	Shigella flexneri 2457T	4431045	4431576	175.145	175.145	175.145	1.07084	108.938	108.938	108.938	1.04331	8.07557e-05	1.04331	1.52099	0.128262	0.615533	2472.45	2515.38	4819	4819	2472.45	2515.38	2472.45	2647.59	2624.32	3493	3493	2647.59	2624.32	2647.59
ppc	Shigella flexneri 2457T	3605117	3607769	12.6773	12.6773	-12.6773	-1.23935	13.3175	13.3175	-13.3175	-1.25364	-9.87222e-06	-1.25364	-1.2243	0.220839	0.796799	65.6435	65.8227	639	639	65.6435	65.8227	65.6435	52.9662	52.5053	349	349	52.9662	52.5053	52.9662
ppdA	Shigella flexneri 2457T	2918749	2919220	1.73526	1.73526	-1.73526	#DIV/0!	1.59835	1.59835	-1.59835	#DIV/0!	-1.18486e-06	#DIV/0!	-1.26426	0.206137	0.775733	1.73526	1.59835	3	3	1.73526	1.59835	1.73526	0	0	0	0	0	0	0
ppdB	Shigella flexneri 2457T	2918195	2918759	3.15072	3.15072	-3.15072	-5.41511	2.8759	2.8759	-2.8759	-4.43821	-2.1319e-06	-4.43821	-1.34842	0.177523	0.720979	3.86434	3.71235	8	8	3.86434	3.71235	3.86434	0.713621	0.836452	1	1	0.713621	0.836452	0.713621
ppdC	Shigella flexneri 2457T	2917456	2917807	1.99318	1.99318	-1.99318	-1.57941	1.79741	1.79741	-1.79741	-1.50265	-1.33241e-06	-1.50265	-0.600838	0.547948	1	5.4332	5.37325	7	7	5.4332	5.37325	5.4332	3.44002	3.57584	3	3	3.44002	3.57584	3.44002
ppdD	Shigella flexneri 2457T	114859	115300	0.322879	0.322879	-0.322879	-1.35378	0.0745872	0.0745872	-0.0745872	-1.07213	-5.52913e-08	-1.07213	-0.0509556	0.959361	1	1.23554	1.1086	2	2	1.23554	1.1086	1.23554	0.912659	1.03401	1	1	0.912659	1.03401	0.912659
pphA	Shigella flexneri 2457T	1462220	1462673	2.24213	2.24213	2.24213	1.2663	2.56499	2.56499	2.56499	1.31225	1.90142e-06	1.31225	0.588539	0.55617	1	8.41966	8.21463	14	14	8.41966	8.21463	8.41966	10.6618	10.7796	12	12	10.6618	10.7796	10.6618
pphB	Shigella flexneri 2457T	2823496	2823835	1.15085	1.15085	1.15085	1.47735	1.3802	1.3802	1.3802	1.59163	1.02314e-06	1.59163	0.561318	0.574581	1	2.41094	2.33287	3	3	2.41094	2.33287	2.41094	3.56179	3.71307	3	3	3.56179	3.71307	3.56179
ppiA	Shigella flexneri 2457T	4311187	4311769	184.671	184.671	184.671	1.2475	94.338	94.338	94.338	1.12113	6.99325e-05	1.12113	2.3218	0.0202438	0.171614	746.157	778.794	1594	1594	746.157	778.794	746.157	930.827	873.132	1346	1346	930.827	873.132	930.827
ppiB	Shigella flexneri 2457T	472267	472762	142.442	142.442	142.442	1.09512	10.2175	10.2175	10.2175	1.00655	7.57424e-06	1.00655	0.18279	0.854963	1	1497.57	1558.99	2721	2721	1497.57	1558.99	1497.57	1640.01	1569.21	2017	2017	1640.01	1569.21	1640.01
ppiC	Shigella flexneri 2457T	3804136	3804418	45.6217	45.6217	-45.6217	-1.59194	42.1894	42.1894	-42.1894	-1.53991	-3.12749e-05	-1.53991	-2.99481	0.00274615	0.0362686	122.693	120.331	127	127	122.693	120.331	122.693	77.0711	78.1415	54	54	77.0711	78.1415	77.0711
ppk	Shigella flexneri 2457T	2589360	2591427	2.01584	2.01584	-2.01584	-1.03215	2.11742	2.11742	-2.11742	-1.03387	-1.56964e-06	-1.03387	-0.187779	0.85105	1	64.7151	64.6368	491	491	64.7151	64.6368	64.7151	62.6993	62.5194	322	322	62.6993	62.5194	62.6993
ppsA	Shigella flexneri 2457T	1598271	1600650	4.88923	4.88923	4.88923	1.06449	7.2868	7.2868	7.2868	1.09699	5.40169e-06	1.09699	0.580546	0.561547	1	75.8103	75.133	662	662	75.8103	75.133	75.8103	80.6995	82.4198	477	477	80.6995	82.4198	80.6995
ppx	Shigella flexneri 2457T	2591431	2592973	7.21002	7.21002	-7.21002	-1.22277	6.29507	6.29507	-6.29507	-1.19218	-4.66652e-06	-1.19218	-0.742878	0.457556	1	39.5757	39.052	224	224	39.5757	39.052	39.5757	32.3656	32.7569	124	124	32.3656	32.7569	32.3656
pqiA	Shigella flexneri 2457T	1003032	1004286	4.95077	4.95077	-4.95077	-1.15272	4.16396	4.16396	-4.16396	-1.12689	-3.08673e-06	-1.12689	-0.498433	0.618179	1	37.3676	36.9785	172	172	37.3676	36.9785	37.3676	32.4169	32.8145	101	101	32.4169	32.8145	32.4169
pqiB	Shigella flexneri 2457T	1004290	1005931	11.8182	11.8182	-11.8182	-1.19197	11.5135	11.5135	-11.5135	-1.18684	-8.5349e-06	-1.18684	-0.991838	0.321277	0.93415	73.3801	73.1353	442	442	73.3801	73.1353	73.3801	61.5619	61.6219	251	251	61.5619	61.6219	61.5619
pqqL	Shigella flexneri 2457T	1804256	1806776	0.904765	0.904765	0.904765	1.0854	1.12098	1.12098	1.12098	1.10661	8.3098e-07	1.10661	0.238182	0.81174	1	10.5947	10.5147	98	98	10.5947	10.5147	10.5947	11.4995	11.6357	72	72	11.4995	11.6357	11.4995
prc	Shigella flexneri 2457T	1471636	1473679	61.5501	61.5501	-61.5501	-1.46982	58.9407	58.9407	-58.9407	-1.43973	-4.36926e-05	-1.43973	-3.25954	0.00111595	0.0169562	192.559	192.98	1444	1444	192.559	192.98	192.559	131.009	134.039	665	665	131.009	134.039	131.009
prfA	Shigella flexneri 2457T	1261607	1262690	22.8041	22.8041	-22.8041	-1.64591	22.3154	22.3154	-22.3154	-1.62654	-1.65423e-05	-1.62654	-2.30723	0.021042	0.175242	58.1096	57.9325	231	231	58.1096	57.9325	58.1096	35.3055	35.6171	95	95	35.3055	35.6171	35.3055
prfB	Shigella flexneri 2457T	2961187	2962286	36.7216	36.7216	-36.7216	-1.29754	31.2181	31.2181	-31.2181	-1.24743	-2.31419e-05	-1.24743	-1.854	0.0637395	0.389289	160.14	157.388	646	646	160.14	157.388	160.14	123.418	126.169	337	337	123.418	126.169	123.418
prfC	Shigella flexneri 2457T	4568435	4570025	8.09749	8.09749	-8.09749	-1.17015	8.12975	8.12975	-8.12975	-1.17075	-6.02656e-06	-1.17075	-0.799688	0.423892	1	55.6866	55.7422	325	325	55.6866	55.7422	55.6866	47.5891	47.6124	188	188	47.5891	47.6124	47.5891
prfH	Shigella flexneri 2457T	304522	304978	0.435037	0.435037	0.435037	1.04283	0.47288	0.47288	0.47288	1.0464	3.50545e-07	1.0464	0.103549	0.917527	1	10.1566	10.1911	17	17	10.1566	10.1911	10.1566	10.5916	10.664	12	12	10.5916	10.664	10.5916
priA	Shigella flexneri 2457T	3631329	3633528	1.76775	1.76775	-1.76775	-1.17247	1.58747	1.58747	-1.58747	-1.15501	-1.17678e-06	-1.15501	-0.337917	0.735426	1	12.0174	11.8285	97	97	12.0174	11.8285	12.0174	10.2497	10.241	56	56	10.2497	10.241	10.2497
priB	Shigella flexneri 2457T	4521956	4522271	1904.73	1904.73	-1904.73	-1.79803	1708.59	1708.59	-1708.59	-1.72703	-0.00126657	-1.72703	-21.37	2.59741e-101	3.40261e-99	4291.52	4058.67	4962	4962	4291.52	4058.67	4291.52	2386.79	2350.08	1868	1868	2386.79	2350.08	2386.79
priC	Shigella flexneri 2457T	426616	427144	7.00244	7.00244	7.00244	1.28875	7.86469	7.86469	7.86469	1.32733	5.83008e-06	1.32733	1.05174	0.292918	0.89916	24.2509	24.0268	47	47	24.2509	24.0268	24.2509	31.2534	31.8915	41	41	31.2534	31.8915	31.2534
prkB	Shigella flexneri 2457T	4318134	4319004	6.45039	6.45039	6.45039	1.15146	6.01327	6.01327	6.01327	1.14075	4.45762e-06	1.14075	0.628792	0.529485	1	42.5877	42.7223	136	136	42.5877	42.7223	42.5877	49.0381	48.7356	106	106	49.0381	48.7356	49.0381
prlA	Shigella flexneri 2457T	4344223	4345555	198.421	198.421	198.421	1.02799	927.121	927.121	927.121	1.13493	0.000687273	1.13493	7.6758	1.64313e-14	1.07714e-12	7089.47	6870.99	34662	34662	7089.47	6870.99	7089.47	7287.89	7798.11	24119	24119	7287.89	7798.11	7287.89
prlC	Shigella flexneri 2457T	4152979	4155022	4.50352	4.50352	4.50352	1.08339	4.15883	4.15883	4.15883	1.07625	3.08293e-06	1.07625	0.390811	0.695937	1	54.0071	54.5439	405	405	54.0071	54.5439	54.0071	58.5107	58.7027	297	297	58.5107	58.7027	58.5107
prmA	Shigella flexneri 2457T	3386723	3387605	8.45532	8.45532	-8.45532	-1.10836	5.40263	5.40263	-5.40263	-1.0681	-4.00496e-06	-1.0681	-0.421796	0.673174	1	86.4876	84.7369	280	280	86.4876	84.7369	86.4876	78.0323	79.3342	171	171	78.0323	79.3342	78.0323
proA	Shigella flexneri 2457T	312384	313638	17.0741	17.0741	17.0741	1.21127	19.9195	19.9195	19.9195	1.25013	1.47662e-05	1.25013	1.48811	0.136722	0.633753	80.8184	79.6356	372	372	80.8184	79.6356	80.8184	97.8925	99.555	305	305	97.8925	99.555	97.8925
proB	Shigella flexneri 2457T	311269	312373	6.76587	6.76587	6.76587	1.19445	7.08002	7.08002	7.08002	1.20519	5.2484e-06	1.20519	0.811677	0.416977	1	34.7948	34.5039	141	141	34.7948	34.5039	34.7948	41.5607	41.5839	114	114	41.5607	41.5839	41.5607
proC	Shigella flexneri 2457T	333211	334021	7.05499	7.05499	-7.05499	-1.67611	6.72503	6.72503	-6.72503	-1.63958	-4.98525e-06	-1.63958	-1.27653	0.20177	0.770061	17.4897	17.2398	52	52	17.4897	17.2398	17.4897	10.4347	10.5147	21	21	10.4347	10.5147	10.4347
proK	Shigella flexneri 2457T	4095461	4095538	0	0	0	1	0	0	0	1	0	1	0	1	1	0	0	0	0	0	0	0	0	0	0	0	0	0	0
proL	Shigella flexneri 2457T	2288867	2288944	0	0	0	1	0	0	0	1	0	1	0	1	1	0	0	0	0	0	0	0	0	0	0	0	0	0	0
proM	Shigella flexneri 2457T	3781917	3781994	13.8319	13.8319	13.8319	2.95469	14.4474	14.4474	14.4474	3.09255	1.07098e-05	3.09255	2.71793	0.00656922	0.0742215	7.07626	6.90417	2	2	7.07626	6.90417	7.07626	20.9082	21.3515	4	4	20.9082	21.3515	20.9082
proP	Shigella flexneri 2457T	3494115	3495618	27.3675	27.3675	-27.3675	-1.46454	25.3466	25.3466	-25.3466	-1.42804	-1.87894e-05	-1.42804	-2.11392	0.0345224	0.256328	86.2805	84.5615	476	476	86.2805	84.5615	86.2805	58.9129	59.2149	220	220	58.9129	59.2149	58.9129
proS	Shigella flexneri 2457T	207441	209160	37.9474	37.9474	-37.9474	-1.30754	32.5499	32.5499	-32.5499	-1.25822	-2.41292e-05	-1.25822	-1.92936	0.0536868	0.349758	161.338	158.603	1018	1018	161.338	158.603	161.338	123.391	126.053	527	527	123.391	126.053	123.391
proV	Shigella flexneri 2457T	2773345	2774548	27.6942	27.6942	-27.6942	-2.0478	28.0845	28.0845	-28.0845	-2.05322	-2.0819e-05	-2.05322	-3.11259	0.00185458	0.0260555	54.1249	54.75	239	239	54.1249	54.75	54.1249	26.4307	26.6654	79	79	26.4307	26.6654	26.4307
proW	Shigella flexneri 2457T	2774540	2775605	3.86569	3.86569	-3.86569	-1.37885	3.74484	3.74484	-3.74484	-1.36906	-2.77604e-06	-1.36906	-0.763798	0.444988	1	14.0695	13.8918	55	55	14.0695	13.8918	14.0695	10.2038	10.147	27	27	10.2038	10.147	10.2038
proX	Shigella flexneri 2457T	2775662	2776655	0.799995	0.799995	0.799995	1.02192	1.68245	1.68245	1.68245	1.04662	1.2472e-06	1.04662	0.195773	0.844788	1	36.4894	36.0871	133	133	36.4894	36.0871	36.4894	37.2894	37.7695	92	92	37.2894	37.7695	37.2894
proY	Shigella flexneri 2457T	349627	351001	9.19208	9.19208	-9.19208	-1.523	8.64704	8.64704	-8.64704	-1.48479	-6.41003e-06	-1.48479	-1.29888	0.193985	0.756434	26.7677	26.4837	135	135	26.7677	26.4837	26.7677	17.5757	17.8367	60	60	17.5757	17.8367	17.5757
[truncated: 3,178 more rows]

## Sheet: (C) Mock mapping
Name	Chromosome	Region	Expression value	TPM	RPKM	Gene length	Unique gene reads
[truncated: 4,847 more rows]
